# Supplementary material for: Red-emissive azabenzanthrone derivatives for photodynamic therapy irradiated with ultralow light power density and two-photon imaging
Source: Chem Sci. 2018 Apr 24;9(23):5165–71. doi: 10.1039/c8sc00633d (PMC6000979; doi:10.1039/c8sc00633d)
Supplement: Supplementary file 2 [file SC-009-C8SC00633D-s002.cif]

# Electronic Supplementary Material (ESI) for Chemical Science.
# This journal is © The Royal Society of Chemistry 2018

####################################################################### 
# 
# This file contains crystal structure data downloaded from the 
# Cambridge Structural Database (CSD) hosted by the Cambridge 
# Crystallographic Data Centre (CCDC).
# 
# Full information about CCDC data access policies and citation 
# guidelines are available at http://www.ccdc.cam.ac.uk/access/V1 
# 
# Audit and citation data items may have been added by the CCDC. 
# Please retain this information to preserve the provenance of 
# this file and to allow appropriate attribution of the data. 
# 
#######################################################################

data_170310_jn_zqg_1_twin1_hklf4_pl
_database_code_depnum_ccdc_archive 'CCDC 1822247'
_audit_update_record             
;
2018-02-06 deposited with the CCDC.
2018-04-24 downloaded from the CCDC.
;
_audit_creation_date             2017-03-13
_audit_creation_method           
;
Olex2 1.2
(compiled 2017.03.02 svn.r3394 for OlexSys, GUI svn.r5324)
;
_shelx_SHELXL_version_number     2016/6
_chemical_name_common            ?
_chemical_name_systematic        ?
_chemical_formula_moiety         'C28 H18 N2 O'
_chemical_formula_sum            'C28 H18 N2 O'
_chemical_formula_weight         398.44
_chemical_melting_point          ?
_chemical_oxdiff_formula         'c10 h10 n2 o8'
loop_
_atom_type_symbol
_atom_type_description
_atom_type_scat_dispersion_real
_atom_type_scat_dispersion_imag
_atom_type_scat_source
C C 0.0033 0.0016 'International Tables Vol C Tables 4.2.6.8 and 6.1.1.4'
H H 0.0000 0.0000 'International Tables Vol C Tables 4.2.6.8 and 6.1.1.4'
N N 0.0061 0.0033 'International Tables Vol C Tables 4.2.6.8 and 6.1.1.4'
O O 0.0106 0.0060 'International Tables Vol C Tables 4.2.6.8 and 6.1.1.4'

_shelx_space_group_comment       
;
The symmetry employed for this shelxl refinement is uniquely defined
by the following loop, which should always be used as a source of
symmetry information in preference to the above space-group names.
They are only intended as comments.
;
_space_group_crystal_system      monoclinic
_space_group_IT_number           14
_space_group_name_H-M_alt        'P 1 21/c 1'
_space_group_name_Hall           '-P 2ybc'
loop_
_space_group_symop_operation_xyz
'x, y, z'
'-x, y+1/2, -z+1/2'
'-x, -y, -z'
'x, -y-1/2, z-1/2'

_cell_length_a                   7.4630(14)
_cell_length_b                   23.830(5)
_cell_length_c                   11.556(3)
_cell_angle_alpha                90
_cell_angle_beta                 101.301(18)
_cell_angle_gamma                90
_cell_volume                     2015.3(8)
_cell_formula_units_Z            4
_cell_measurement_reflns_used    1081
_cell_measurement_temperature    293(2)
_cell_measurement_theta_max      29.2598
_cell_measurement_theta_min      2.9904
_shelx_estimated_absorpt_T_max   0.970
_shelx_estimated_absorpt_T_min   0.965
_exptl_absorpt_coefficient_mu    0.080
_exptl_absorpt_correction_T_max  1.00000
_exptl_absorpt_correction_T_min  0.77113
_exptl_absorpt_correction_type   multi-scan
_exptl_absorpt_process_details   
;
CrysAlisPro, Agilent Technologies,
Version 1.171.35.11 (release 16-05-2011 CrysAlis171 .NET)
(compiled May 16 2011,17:55:39)
Empirical absorption correction using spherical harmonics,
 implemented in SCALE3 ABSPACK scaling algorithm.
;
_exptl_absorpt_special_details   ?
_exptl_crystal_colour            red
_exptl_crystal_colour_primary    red
_exptl_crystal_density_diffrn    1.313
_exptl_crystal_density_meas      ?
_exptl_crystal_density_method    ?
_exptl_crystal_description       block
_exptl_crystal_F_000             832
_exptl_crystal_size_max          0.45
_exptl_crystal_size_mid          0.43
_exptl_crystal_size_min          0.38
_exptl_transmission_factor_max   ?
_exptl_transmission_factor_min   ?
_diffrn_reflns_av_R_equivalents  ?
_diffrn_reflns_av_unetI/netI     0.0990
_diffrn_reflns_Laue_measured_fraction_full 0.997
_diffrn_reflns_Laue_measured_fraction_max 0.997
_diffrn_reflns_limit_h_max       8
_diffrn_reflns_limit_h_min       -8
_diffrn_reflns_limit_k_max       28
_diffrn_reflns_limit_k_min       -28
_diffrn_reflns_limit_l_max       13
_diffrn_reflns_limit_l_min       -13
_diffrn_reflns_number            5511
_diffrn_reflns_point_group_measured_fraction_full 0.997
_diffrn_reflns_point_group_measured_fraction_max 0.997
_diffrn_reflns_theta_full        25.242
_diffrn_reflns_theta_max         25.347
_diffrn_reflns_theta_min         2.783
_diffrn_ambient_temperature      293.15
_diffrn_detector_area_resol_mean 10.3592
_diffrn_measured_fraction_theta_full 0.997
_diffrn_measured_fraction_theta_max 0.997
_diffrn_measurement_details      
;
#__ type_ start__ end____ width___ exp.time_
  1 omega  -48.00   28.00   1.0000   25.0000
omega____ theta____ kappa____ phi______ frames
    -       10.8433  -38.0000  -60.0000 76

#__ type_ start__ end____ width___ exp.time_
  2 omega  -22.00   82.00   1.0000   25.0000
omega____ theta____ kappa____ phi______ frames
    -       10.8433   77.0000   90.0000 104
;
_diffrn_measurement_device_type  'Xcalibur, Atlas, Gemini ultra'
_diffrn_measurement_method       '\w scans'
_diffrn_orient_matrix_UB_11      0.0182342000
_diffrn_orient_matrix_UB_12      0.0189468000
_diffrn_orient_matrix_UB_13      0.0481629000
_diffrn_orient_matrix_UB_21      -0.0096047000
_diffrn_orient_matrix_UB_22      0.0228983000
_diffrn_orient_matrix_UB_23      -0.0398887000
_diffrn_orient_matrix_UB_31      -0.0944650000
_diffrn_orient_matrix_UB_32      0.0013546000
_diffrn_orient_matrix_UB_33      0.0008027000
_diffrn_radiation_monochromator  graphite
_diffrn_radiation_type           MoK\a
_diffrn_radiation_wavelength     0.71073
_diffrn_source                   'Enhance (Mo) X-ray Source'
_reflns_Friedel_coverage         0.000
_reflns_Friedel_fraction_full    .
_reflns_Friedel_fraction_max     .
_reflns_number_gt                2397
_reflns_number_total             5511
_reflns_odcompleteness_completeness 99.55
_reflns_odcompleteness_iscentric 1
_reflns_odcompleteness_theta     26.32
_reflns_special_details          
;
 _reflns_Friedel_fraction is defined as the number of unique
 Friedel pairs measured divided by the number that would be
 possible theoretically, ignoring centric projections and
 systematic absences.
;
_reflns_threshold_expression     'I > 2\s(I)'
_computing_cell_refinement       
;
CrysAlisPro, Agilent Technologies,
Version 1.171.35.11 (release 16-05-2011 CrysAlis171 .NET)
(compiled May 16 2011,17:55:39)
;
_computing_data_collection       
;
CrysAlisPro, Agilent Technologies,
Version 1.171.35.11 (release 16-05-2011 CrysAlis171 .NET)
(compiled May 16 2011,17:55:39)
;
_computing_data_reduction        
;
CrysAlisPro, Agilent Technologies,
Version 1.171.35.11 (release 16-05-2011 CrysAlis171 .NET)
(compiled May 16 2011,17:55:39)
;
_computing_molecular_graphics    'Olex2 (Dolomanov et al., 2009)'
_computing_publication_material  'Olex2 (Dolomanov et al., 2009)'
_computing_structure_refinement  'ShelXL (Sheldrick, 2015)'
_computing_structure_solution    ?
_refine_diff_density_max         0.231
_refine_diff_density_min         -0.237
_refine_diff_density_rms         0.053
_refine_ls_extinction_coef       .
_refine_ls_extinction_method     none
_refine_ls_goodness_of_fit_ref   0.935
_refine_ls_hydrogen_treatment    constr
_refine_ls_matrix_type           full
_refine_ls_number_parameters     281
_refine_ls_number_reflns         5511
_refine_ls_number_restraints     0
_refine_ls_R_factor_all          0.1707
_refine_ls_R_factor_gt           0.0688
_refine_ls_restrained_S_all      0.935
_refine_ls_shift/su_max          0.000
_refine_ls_shift/su_mean         0.000
_refine_ls_structure_factor_coef Fsqd
_refine_ls_weighting_details     
'w=1/[\s^2^(Fo^2^)+(0.1029P)^2^] where P=(Fo^2^+2Fc^2^)/3'
_refine_ls_weighting_scheme      calc
_refine_ls_wR_factor_gt          0.1620
_refine_ls_wR_factor_ref         0.2031
_refine_special_details          
;
 Refined as a 2-component twin.
;
_olex2_refinement_description    
;
1. Twinned data refinement
 Scales: 0.7277(17)
 0.2723(17)
2. Fixed Uiso
 At 1.2 times of:
  All C(H) groups
3.a Aromatic/amide H refined with riding coordinates:
 C1(H1), C2(H2), C3(H3), C10(H10), C11(H11), C14(H14), C15(H15), C16(H16),
 C18(H18), C19(H19), C20(H20), C21(H21), C22(H22), C24(H24), C25(H25), C26(H26),
  C27(H27), C28(H28)
;
_atom_sites_solution_hydrogens   geom
_atom_sites_solution_primary     ?
_atom_sites_solution_secondary   ?
loop_
_atom_site_label
_atom_site_type_symbol
_atom_site_fract_x
_atom_site_fract_y
_atom_site_fract_z
_atom_site_U_iso_or_equiv
_atom_site_adp_type
_atom_site_occupancy
_atom_site_site_symmetry_order
_atom_site_calc_flag
_atom_site_refinement_flags_posn
_atom_site_refinement_flags_adp
_atom_site_refinement_flags_occupancy
_atom_site_disorder_assembly
_atom_site_disorder_group
O1 O 0.7898(5) -0.09425(14) 0.5071(3) 0.0799(11) Uani 1 1 d . . . . .
N1 N 0.9083(5) 0.07558(15) 0.7209(3) 0.0607(11) Uani 1 1 d . . . . .
N2 N 0.4777(4) 0.16833(14) 0.2219(3) 0.0514(9) Uani 1 1 d . . . . .
C1 C 0.9984(7) 0.0463(3) 0.8122(5) 0.0764(15) Uani 1 1 d . . . . .
H1 H 1.047970 0.065934 0.880518 0.092 Uiso 1 1 calc R . . . .
C2 C 1.0234(6) -0.0111(2) 0.8128(5) 0.0705(14) Uani 1 1 d . . . . .
H2 H 1.088633 -0.029170 0.879235 0.085 Uiso 1 1 calc R . . . .
C3 C 0.9515(6) -0.0403(2) 0.7153(5) 0.0609(13) Uani 1 1 d . . . . .
H3 H 0.965577 -0.079049 0.713348 0.073 Uiso 1 1 calc R . . . .
C4 C 0.8549(5) -0.01168(18) 0.6166(4) 0.0455(11) Uani 1 1 d . . . . .
C5 C 0.8386(5) 0.04597(19) 0.6230(4) 0.0451(10) Uani 1 1 d . . . . .
C6 C 0.7415(5) 0.07813(17) 0.5216(3) 0.0421(10) Uani 1 1 d . . . . .
C7 C 0.6652(5) 0.04859(17) 0.4169(4) 0.0397(10) Uani 1 1 d . . . . .
C8 C 0.6772(5) -0.01088(17) 0.4108(4) 0.0452(11) Uani 1 1 d . . . . .
C9 C 0.7756(6) -0.04286(19) 0.5115(4) 0.0519(12) Uani 1 1 d . . . . .
C10 C 0.7246(5) 0.13503(18) 0.5243(4) 0.0532(12) Uani 1 1 d . . . . .
H10 H 0.772786 0.154458 0.593167 0.064 Uiso 1 1 calc R . . . .
C11 C 0.6364(5) 0.16441(17) 0.4256(4) 0.0542(12) Uani 1 1 d . . . . .
H11 H 0.627495 0.203259 0.429845 0.065 Uiso 1 1 calc R . . . .
C12 C 0.5628(5) 0.13806(18) 0.3233(4) 0.0450(11) Uani 1 1 d . . . . .
C13 C 0.5732(5) 0.07868(17) 0.3176(4) 0.0426(10) Uani 1 1 d . . . . .
C14 C 0.4913(5) 0.0480(2) 0.2175(4) 0.0512(12) Uani 1 1 d . . . . .
H14 H 0.427504 0.067108 0.151990 0.061 Uiso 1 1 calc R . . . .
C15 C 0.5029(6) -0.00907(19) 0.2136(4) 0.0582(13) Uani 1 1 d . . . . .
H15 H 0.447293 -0.028374 0.146121 0.070 Uiso 1 1 calc R . . . .
C16 C 0.5971(6) -0.03822(19) 0.3099(4) 0.0585(13) Uani 1 1 d . . . . .
H16 H 0.606195 -0.077071 0.305995 0.070 Uiso 1 1 calc R . . . .
C17 C 0.3462(5) 0.20923(17) 0.2324(4) 0.0481(11) Uani 1 1 d . . . . .
C18 C 0.3185(6) 0.25583(18) 0.1593(4) 0.0561(12) Uani 1 1 d . . . . .
H18 H 0.389240 0.260896 0.102203 0.067 Uiso 1 1 calc R . . . .
C19 C 0.1865(7) 0.2947(2) 0.1711(4) 0.0682(14) Uani 1 1 d . . . . .
H19 H 0.167283 0.325521 0.120869 0.082 Uiso 1 1 calc R . . . .
C20 C 0.0841(6) 0.2883(2) 0.2553(5) 0.0725(15) Uani 1 1 d . . . . .
H20 H -0.003167 0.315102 0.263429 0.087 Uiso 1 1 calc R . . . .
C21 C 0.1093(6) 0.2426(2) 0.3279(4) 0.0608(13) Uani 1 1 d . . . . .
H21 H 0.039152 0.238366 0.385599 0.073 Uiso 1 1 calc R . . . .
C22 C 0.2383(6) 0.20287(18) 0.3159(4) 0.0538(12) Uani 1 1 d . . . . .
H22 H 0.252987 0.171425 0.364553 0.065 Uiso 1 1 calc R . . . .
C23 C 0.5606(6) 0.16637(16) 0.1216(4) 0.0491(11) Uani 1 1 d . . . . .
C24 C 0.7455(7) 0.1669(2) 0.1354(5) 0.0767(15) Uani 1 1 d . . . . .
H24 H 0.818205 0.169534 0.210386 0.092 Uiso 1 1 calc R . . . .
C25 C 0.8242(8) 0.1634(3) 0.0379(7) 0.106(2) Uani 1 1 d . . . . .
H25 H 0.950884 0.164161 0.047509 0.127 Uiso 1 1 calc R . . . .
C26 C 0.7230(11) 0.1589(3) -0.0704(6) 0.102(2) Uani 1 1 d . . . . .
H26 H 0.779497 0.155502 -0.134970 0.123 Uiso 1 1 calc R . . . .
C27 C 0.5384(10) 0.1593(2) -0.0868(5) 0.0829(17) Uani 1 1 d . . . . .
H27 H 0.467543 0.157406 -0.162481 0.099 Uiso 1 1 calc R . . . .
C28 C 0.4570(7) 0.1625(2) 0.0102(4) 0.0632(13) Uani 1 1 d . . . . .
H28 H 0.330200 0.162076 -0.000146 0.076 Uiso 1 1 calc R . . . .

loop_
_atom_site_aniso_label
_atom_site_aniso_U_11
_atom_site_aniso_U_22
_atom_site_aniso_U_33
_atom_site_aniso_U_23
_atom_site_aniso_U_13
_atom_site_aniso_U_12
O1 0.120(3) 0.048(2) 0.077(3) 0.0116(18) 0.032(2) 0.020(2)
N1 0.063(2) 0.068(3) 0.046(2) 0.011(2) -0.001(2) 0.000(2)
N2 0.058(2) 0.059(2) 0.038(2) 0.0068(18) 0.0096(19) 0.0174(19)
C1 0.081(3) 0.085(4) 0.055(4) 0.003(3) -0.009(3) -0.003(3)
C2 0.066(3) 0.077(4) 0.065(4) 0.017(3) 0.005(3) 0.005(3)
C3 0.055(3) 0.067(3) 0.065(4) 0.017(3) 0.022(3) 0.006(3)
C4 0.045(2) 0.045(3) 0.050(3) 0.016(2) 0.018(2) 0.011(2)
C5 0.035(2) 0.057(3) 0.043(3) 0.005(2) 0.010(2) 0.000(2)
C6 0.037(2) 0.043(3) 0.045(3) 0.005(2) 0.004(2) 0.006(2)
C7 0.034(2) 0.048(3) 0.040(3) 0.004(2) 0.0158(19) 0.0009(19)
C8 0.047(2) 0.042(3) 0.052(3) 0.007(2) 0.022(2) 0.001(2)
C9 0.060(3) 0.049(3) 0.054(3) 0.010(3) 0.029(2) 0.006(2)
C10 0.063(3) 0.049(3) 0.044(3) -0.005(2) 0.000(2) 0.002(2)
C11 0.066(3) 0.041(3) 0.053(3) 0.003(2) 0.004(2) 0.006(2)
C12 0.043(2) 0.055(3) 0.037(3) 0.004(2) 0.006(2) 0.007(2)
C13 0.041(2) 0.050(3) 0.037(3) 0.002(2) 0.009(2) 0.003(2)
C14 0.050(3) 0.060(3) 0.044(3) 0.006(2) 0.008(2) 0.005(2)
C15 0.070(3) 0.055(3) 0.050(3) -0.007(3) 0.013(3) -0.006(2)
C16 0.074(3) 0.043(3) 0.062(4) 0.001(3) 0.022(3) 0.002(2)
C17 0.054(2) 0.049(3) 0.040(3) 0.003(2) 0.004(2) 0.006(2)
C18 0.066(3) 0.053(3) 0.050(3) 0.007(2) 0.014(2) 0.004(2)
C19 0.089(3) 0.055(3) 0.055(3) 0.009(3) 0.001(3) 0.020(3)
C20 0.072(3) 0.080(4) 0.063(4) -0.002(3) 0.007(3) 0.030(3)
C21 0.058(3) 0.074(3) 0.052(3) 0.007(3) 0.015(2) 0.016(3)
C22 0.061(3) 0.047(3) 0.051(3) 0.005(2) 0.007(2) 0.006(2)
C23 0.059(3) 0.048(3) 0.042(3) 0.006(2) 0.015(2) 0.004(2)
C24 0.068(3) 0.093(4) 0.073(4) 0.012(3) 0.023(3) -0.004(3)
C25 0.079(4) 0.134(6) 0.118(6) 0.029(5) 0.052(5) -0.001(4)
C26 0.135(6) 0.106(5) 0.084(5) 0.014(4) 0.067(5) 0.027(5)
C27 0.126(5) 0.073(4) 0.053(4) -0.002(3) 0.025(4) 0.015(4)
C28 0.069(3) 0.075(3) 0.045(3) -0.002(3) 0.011(3) 0.002(3)

_geom_special_details            
;
 All esds (except the esd in the dihedral angle between two l.s. planes)
 are estimated using the full covariance matrix.  The cell esds are taken
 into account individually in the estimation of esds in distances, angles
 and torsion angles; correlations between esds in cell parameters are only
 used when they are defined by crystal symmetry.  An approximate (isotropic)
 treatment of cell esds is used for estimating esds involving l.s. planes.
;
loop_
_geom_bond_atom_site_label_1
_geom_bond_atom_site_label_2
_geom_bond_distance
_geom_bond_site_symmetry_2
_geom_bond_publ_flag
O1 C9 1.231(5) . ?
N1 C1 1.332(6) . ?
N1 C5 1.348(5) . ?
N2 C12 1.416(5) . ?
N2 C17 1.405(5) . ?
N2 C23 1.418(5) . ?
C1 H1 0.9300 . ?
C1 C2 1.380(7) . ?
C2 H2 0.9300 . ?
C2 C3 1.343(6) . ?
C3 H3 0.9300 . ?
C3 C4 1.402(6) . ?
C4 C5 1.382(5) . ?
C4 C9 1.448(6) . ?
C5 C6 1.467(5) . ?
C6 C7 1.419(5) . ?
C6 C10 1.363(6) . ?
C7 C8 1.423(5) . ?
C7 C13 1.412(5) . ?
C8 C9 1.463(6) . ?
C8 C16 1.367(6) . ?
C10 H10 0.9300 . ?
C10 C11 1.389(5) . ?
C11 H11 0.9300 . ?
C11 C12 1.356(6) . ?
C12 C13 1.419(5) . ?
C13 C14 1.403(5) . ?
C14 H14 0.9300 . ?
C14 C15 1.364(6) . ?
C15 H15 0.9300 . ?
C15 C16 1.381(6) . ?
C16 H16 0.9300 . ?
C17 C18 1.386(6) . ?
C17 C22 1.380(6) . ?
C18 H18 0.9300 . ?
C18 C19 1.378(6) . ?
C19 H19 0.9300 . ?
C19 C20 1.358(7) . ?
C20 H20 0.9300 . ?
C20 C21 1.365(6) . ?
C21 H21 0.9300 . ?
C21 C22 1.378(6) . ?
C22 H22 0.9300 . ?
C23 C24 1.358(6) . ?
C23 C28 1.369(6) . ?
C24 H24 0.9300 . ?
C24 C25 1.372(7) . ?
C25 H25 0.9300 . ?
C25 C26 1.333(9) . ?
C26 H26 0.9300 . ?
C26 C27 1.353(8) . ?
C27 H27 0.9300 . ?
C27 C28 1.378(7) . ?
C28 H28 0.9300 . ?

loop_
_geom_angle_atom_site_label_1
_geom_angle_atom_site_label_2
_geom_angle_atom_site_label_3
_geom_angle
_geom_angle_site_symmetry_1
_geom_angle_site_symmetry_3
_geom_angle_publ_flag
C1 N1 C5 116.3(4) . . ?
C12 N2 C23 117.6(3) . . ?
C17 N2 C12 119.3(4) . . ?
C17 N2 C23 121.2(3) . . ?
N1 C1 H1 117.6 . . ?
N1 C1 C2 124.8(5) . . ?
C2 C1 H1 117.6 . . ?
C1 C2 H2 120.7 . . ?
C3 C2 C1 118.5(5) . . ?
C3 C2 H2 120.7 . . ?
C2 C3 H3 120.4 . . ?
C2 C3 C4 119.2(5) . . ?
C4 C3 H3 120.4 . . ?
C3 C4 C9 119.6(4) . . ?
C5 C4 C3 118.5(4) . . ?
C5 C4 C9 122.0(4) . . ?
N1 C5 C4 122.8(4) . . ?
N1 C5 C6 116.5(4) . . ?
C4 C5 C6 120.7(4) . . ?
C7 C6 C5 118.3(4) . . ?
C10 C6 C5 122.3(4) . . ?
C10 C6 C7 119.3(4) . . ?
C6 C7 C8 121.2(4) . . ?
C13 C7 C6 119.4(4) . . ?
C13 C7 C8 119.4(4) . . ?
C7 C8 C9 120.4(4) . . ?
C16 C8 C7 119.7(4) . . ?
C16 C8 C9 119.8(4) . . ?
O1 C9 C4 121.4(4) . . ?
O1 C9 C8 121.3(4) . . ?
C4 C9 C8 117.3(4) . . ?
C6 C10 H10 119.5 . . ?
C6 C10 C11 120.9(4) . . ?
C11 C10 H10 119.5 . . ?
C10 C11 H11 119.1 . . ?
C12 C11 C10 121.9(4) . . ?
C12 C11 H11 119.1 . . ?
N2 C12 C13 119.3(4) . . ?
C11 C12 N2 121.7(4) . . ?
C11 C12 C13 119.1(4) . . ?
C7 C13 C12 119.4(4) . . ?
C14 C13 C7 118.0(4) . . ?
C14 C13 C12 122.6(4) . . ?
C13 C14 H14 119.1 . . ?
C15 C14 C13 121.7(4) . . ?
C15 C14 H14 119.1 . . ?
C14 C15 H15 120.0 . . ?
C14 C15 C16 120.0(4) . . ?
C16 C15 H15 120.0 . . ?
C8 C16 C15 121.1(4) . . ?
C8 C16 H16 119.5 . . ?
C15 C16 H16 119.5 . . ?
C18 C17 N2 121.7(4) . . ?
C22 C17 N2 119.8(4) . . ?
C22 C17 C18 118.5(4) . . ?
C17 C18 H18 119.9 . . ?
C19 C18 C17 120.1(4) . . ?
C19 C18 H18 119.9 . . ?
C18 C19 H19 119.7 . . ?
C20 C19 C18 120.6(5) . . ?
C20 C19 H19 119.7 . . ?
C19 C20 H20 120.0 . . ?
C19 C20 C21 120.1(5) . . ?
C21 C20 H20 120.0 . . ?
C20 C21 H21 120.0 . . ?
C20 C21 C22 120.1(5) . . ?
C22 C21 H21 120.0 . . ?
C17 C22 H22 119.7 . . ?
C21 C22 C17 120.6(4) . . ?
C21 C22 H22 119.7 . . ?
C24 C23 N2 120.0(4) . . ?
C24 C23 C28 119.0(5) . . ?
C28 C23 N2 121.0(4) . . ?
C23 C24 H24 120.3 . . ?
C23 C24 C25 119.5(5) . . ?
C25 C24 H24 120.3 . . ?
C24 C25 H25 119.3 . . ?
C26 C25 C24 121.4(6) . . ?
C26 C25 H25 119.3 . . ?
C25 C26 H26 119.8 . . ?
C25 C26 C27 120.4(6) . . ?
C27 C26 H26 119.8 . . ?
C26 C27 H27 120.5 . . ?
C26 C27 C28 119.0(6) . . ?
C28 C27 H27 120.5 . . ?
C23 C28 C27 120.7(5) . . ?
C23 C28 H28 119.6 . . ?
C27 C28 H28 119.6 . . ?

loop_
_geom_torsion_atom_site_label_1
_geom_torsion_atom_site_label_2
_geom_torsion_atom_site_label_3
_geom_torsion_atom_site_label_4
_geom_torsion
_geom_torsion_site_symmetry_1
_geom_torsion_site_symmetry_2
_geom_torsion_site_symmetry_3
_geom_torsion_site_symmetry_4
_geom_torsion_publ_flag
N1 C1 C2 C3 -0.6(8) . . . . ?
N1 C5 C6 C7 -179.7(4) . . . . ?
N1 C5 C6 C10 1.3(6) . . . . ?
N2 C12 C13 C7 177.2(3) . . . . ?
N2 C12 C13 C14 -4.4(6) . . . . ?
N2 C17 C18 C19 179.1(4) . . . . ?
N2 C17 C22 C21 179.7(4) . . . . ?
N2 C23 C24 C25 178.2(5) . . . . ?
N2 C23 C28 C27 -178.5(4) . . . . ?
C1 N1 C5 C4 1.3(6) . . . . ?
C1 N1 C5 C6 -179.2(4) . . . . ?
C1 C2 C3 C4 0.4(7) . . . . ?
C2 C3 C4 C5 0.6(6) . . . . ?
C2 C3 C4 C9 -179.5(4) . . . . ?
C3 C4 C5 N1 -1.5(6) . . . . ?
C3 C4 C5 C6 179.0(3) . . . . ?
C3 C4 C9 O1 0.6(6) . . . . ?
C3 C4 C9 C8 -179.6(4) . . . . ?
C4 C5 C6 C7 -0.2(5) . . . . ?
C4 C5 C6 C10 -179.2(4) . . . . ?
C5 N1 C1 C2 -0.3(7) . . . . ?
C5 C4 C9 O1 -179.5(4) . . . . ?
C5 C4 C9 C8 0.3(6) . . . . ?
C5 C6 C7 C8 1.9(5) . . . . ?
C5 C6 C7 C13 -179.1(3) . . . . ?
C5 C6 C10 C11 178.1(4) . . . . ?
C6 C7 C8 C9 -2.5(6) . . . . ?
C6 C7 C8 C16 177.9(4) . . . . ?
C6 C7 C13 C12 1.6(5) . . . . ?
C6 C7 C13 C14 -176.8(4) . . . . ?
C6 C10 C11 C12 0.4(7) . . . . ?
C7 C6 C10 C11 -1.0(6) . . . . ?
C7 C8 C9 O1 -178.9(4) . . . . ?
C7 C8 C9 C4 1.4(6) . . . . ?
C7 C8 C16 C15 -0.6(6) . . . . ?
C7 C13 C14 C15 -1.6(6) . . . . ?
C8 C7 C13 C12 -179.4(3) . . . . ?
C8 C7 C13 C14 2.2(5) . . . . ?
C9 C4 C5 N1 178.6(4) . . . . ?
C9 C4 C5 C6 -0.9(6) . . . . ?
C9 C8 C16 C15 179.8(4) . . . . ?
C10 C6 C7 C8 -179.0(4) . . . . ?
C10 C6 C7 C13 0.0(5) . . . . ?
C10 C11 C12 N2 -178.1(4) . . . . ?
C10 C11 C12 C13 1.2(6) . . . . ?
C11 C12 C13 C7 -2.2(6) . . . . ?
C11 C12 C13 C14 176.2(4) . . . . ?
C12 N2 C17 C18 150.3(4) . . . . ?
C12 N2 C17 C22 -30.9(5) . . . . ?
C12 N2 C23 C24 -38.0(6) . . . . ?
C12 N2 C23 C28 140.3(4) . . . . ?
C12 C13 C14 C15 180.0(4) . . . . ?
C13 C7 C8 C9 178.5(4) . . . . ?
C13 C7 C8 C16 -1.2(6) . . . . ?
C13 C14 C15 C16 0.0(7) . . . . ?
C14 C15 C16 C8 1.2(7) . . . . ?
C16 C8 C9 O1 0.8(6) . . . . ?
C16 C8 C9 C4 -179.0(4) . . . . ?
C17 N2 C12 C11 -49.4(6) . . . . ?
C17 N2 C12 C13 131.2(4) . . . . ?
C17 N2 C23 C24 126.1(4) . . . . ?
C17 N2 C23 C28 -55.6(5) . . . . ?
C17 C18 C19 C20 1.1(7) . . . . ?
C18 C17 C22 C21 -1.5(6) . . . . ?
C18 C19 C20 C21 -1.2(7) . . . . ?
C19 C20 C21 C22 -0.1(7) . . . . ?
C20 C21 C22 C17 1.4(6) . . . . ?
C22 C17 C18 C19 0.3(6) . . . . ?
C23 N2 C12 C11 115.0(5) . . . . ?
C23 N2 C12 C13 -64.4(5) . . . . ?
C23 N2 C17 C18 -13.5(6) . . . . ?
C23 N2 C17 C22 165.3(4) . . . . ?
C23 C24 C25 C26 -0.7(9) . . . . ?
C24 C23 C28 C27 -0.1(7) . . . . ?
C24 C25 C26 C27 1.9(10) . . . . ?
C25 C26 C27 C28 -2.1(10) . . . . ?
C26 C27 C28 C23 1.2(8) . . . . ?
C28 C23 C24 C25 -0.1(8) . . . . ?

_shelx_res_file                  
;
TITL 170310_JN_ZQG_1_twin1_hklf4 in P New: P21/c
    170310_jn_zqg_1_twin1_hklf4_pl.res
    created by SHELXL-2016/6 at 13:14:31 on 13-Mar-2017
CELL 0.71073 7.463 23.83 11.556 90 101.301 90
ZERR 4 0.0014 0.005 0.003 0 0.018 0
LATT 1
SYMM -X,0.5+Y,0.5-Z
SFAC C H N O
UNIT 112 72 8 4

L.S. 5
PLAN  -20
SIZE 0.45 0.43 0.38
TEMP 20
BOND $H
htab
CONF
fmap 2
acta
SHEL 999 0.83
OMIT 6 -8 -5
OMIT 1 -21 0
OMIT 0 -16 5
OMIT 6 -6 -5
OMIT 5 -13 -4
OMIT 6 -10 -5
OMIT 6 5 -5
OMIT 0 -18 4
OMIT -3 12 -1
OMIT -1 18 4
OMIT 1 -23 2
OMIT 2 8 -4
OMIT -6 2 -5
OMIT 0 16 -6
OMIT -2 -7 1
OMIT -2 0 -2
OMIT -7 1 -3
OMIT 0 -16 -7
OMIT 2 -19 -2
OMIT 0 -16 -8
OMIT -2 19 1
OMIT 0 -16 -9
OMIT -2 27 4
OMIT -2 -19 1
OMIT 0 16 -10
OMIT 2 -19 0
OMIT 0 16 -11
OMIT 0 -16 11
OMIT 0 -16 10
OMIT 0 16 9
OMIT 0 16 8
OMIT 0 16 7
OMIT 0 -16 6
REM <olex2.extras>
REM <HklSrc "%.\\170310_JN_ZQG_1_twin1_hklf5.hkl">
REM </olex2.extras>

WGHT    0.102900
BASF   0.27230
FVAR       3.80538
O1    4    0.789761   -0.094249    0.507057    11.00000    0.12030    0.04806 =
         0.07657    0.01163    0.03229    0.01991
N1    3    0.908316    0.075578    0.720907    11.00000    0.06276    0.06828 =
         0.04631    0.01141   -0.00098   -0.00003
N2    3    0.477691    0.168330    0.221944    11.00000    0.05756    0.05882 =
         0.03806    0.00676    0.00962    0.01744
C1    1    0.998363    0.046286    0.812208    11.00000    0.08064    0.08453 =
         0.05507    0.00346   -0.00898   -0.00308
AFIX  43
H1    2    1.047970    0.065934    0.880518    11.00000   -1.20000
AFIX   0
C2    1    1.023408   -0.011112    0.812811    11.00000    0.06596    0.07744 =
         0.06501    0.01656    0.00514    0.00536
AFIX  43
H2    2    1.088633   -0.029170    0.879235    11.00000   -1.20000
AFIX   0
C3    1    0.951465   -0.040307    0.715309    11.00000    0.05528    0.06707 =
         0.06476    0.01721    0.02229    0.00584
AFIX  43
H3    2    0.965577   -0.079049    0.713348    11.00000   -1.20000
AFIX   0
C4    1    0.854885   -0.011678    0.616578    11.00000    0.04524    0.04501 =
         0.04971    0.01559    0.01764    0.01144
C5    1    0.838642    0.045974    0.622969    11.00000    0.03523    0.05748 =
         0.04339    0.00469    0.00966    0.00004
C6    1    0.741466    0.078129    0.521621    11.00000    0.03715    0.04254 =
         0.04509    0.00456    0.00404    0.00634
C7    1    0.665165    0.048589    0.416884    11.00000    0.03378    0.04846 =
         0.04034    0.00360    0.01581    0.00090
C8    1    0.677205   -0.010878    0.410766    11.00000    0.04653    0.04229 =
         0.05172    0.00729    0.02189    0.00136
C9    1    0.775603   -0.042862    0.511479    11.00000    0.05958    0.04931 =
         0.05402    0.00959    0.02873    0.00555
C10   1    0.724580    0.135025    0.524306    11.00000    0.06255    0.04883 =
         0.04393   -0.00454   -0.00045    0.00161
AFIX  43
H10   2    0.772786    0.154458    0.593167    11.00000   -1.20000
AFIX   0
C11   1    0.636363    0.164414    0.425621    11.00000    0.06612    0.04061 =
         0.05259    0.00289    0.00374    0.00594
AFIX  43
H11   2    0.627495    0.203259    0.429845    11.00000   -1.20000
AFIX   0
C12   1    0.562814    0.138063    0.323306    11.00000    0.04278    0.05480 =
         0.03691    0.00430    0.00636    0.00673
C13   1    0.573220    0.078682    0.317587    11.00000    0.04139    0.05029 =
         0.03665    0.00160    0.00916    0.00341
C14   1    0.491329    0.048016    0.217451    11.00000    0.04976    0.05984 =
         0.04361    0.00583    0.00823    0.00529
AFIX  43
H14   2    0.427504    0.067108    0.151990    11.00000   -1.20000
AFIX   0
C15   1    0.502883   -0.009075    0.213600    11.00000    0.06959    0.05534 =
         0.05032   -0.00705    0.01298   -0.00599
AFIX  43
H15   2    0.447293   -0.028374    0.146121    11.00000   -1.20000
AFIX   0
C16   1    0.597113   -0.038221    0.309884    11.00000    0.07377    0.04321 =
         0.06210    0.00141    0.02208    0.00167
AFIX  43
H16   2    0.606195   -0.077071    0.305995    11.00000   -1.20000
AFIX   0
C17   1    0.346150    0.209229    0.232432    11.00000    0.05376    0.04859 =
         0.03960    0.00252    0.00371    0.00563
C18   1    0.318525    0.255835    0.159300    11.00000    0.06638    0.05319 =
         0.04964    0.00671    0.01385    0.00367
AFIX  43
H18   2    0.389240    0.260896    0.102203    11.00000   -1.20000
AFIX   0
C19   1    0.186495    0.294668    0.171058    11.00000    0.08937    0.05463 =
         0.05516    0.00858    0.00083    0.01998
AFIX  43
H19   2    0.167283    0.325521    0.120869    11.00000   -1.20000
AFIX   0
C20   1    0.084122    0.288311    0.255271    11.00000    0.07183    0.07985 =
         0.06335   -0.00232    0.00685    0.03005
AFIX  43
H20   2   -0.003167    0.315102    0.263429    11.00000   -1.20000
AFIX   0
C21   1    0.109252    0.242640    0.327927    11.00000    0.05772    0.07385 =
         0.05240    0.00656    0.01486    0.01587
AFIX  43
H21   2    0.039152    0.238366    0.385599    11.00000   -1.20000
AFIX   0
C22   1    0.238338    0.202865    0.315931    11.00000    0.06104    0.04734 =
         0.05133    0.00451    0.00670    0.00643
AFIX  43
H22   2    0.252987    0.171425    0.364553    11.00000   -1.20000
AFIX   0
C23   1    0.560587    0.166370    0.121633    11.00000    0.05857    0.04850 =
         0.04237    0.00550    0.01512    0.00388
C24   1    0.745499    0.166860    0.135411    11.00000    0.06781    0.09259 =
         0.07325    0.01225    0.02258   -0.00375
AFIX  43
H24   2    0.818205    0.169534    0.210386    11.00000   -1.20000
AFIX   0
C25   1    0.824235    0.163382    0.037894    11.00000    0.07941    0.13365 =
         0.11774    0.02885    0.05171   -0.00075
AFIX  43
H25   2    0.950884    0.164161    0.047509    11.00000   -1.20000
AFIX   0
C26   1    0.722973    0.158907   -0.070388    11.00000    0.13546    0.10574 =
         0.08393    0.01424    0.06725    0.02713
AFIX  43
H26   2    0.779497    0.155502   -0.134970    11.00000   -1.20000
AFIX   0
C27   1    0.538403    0.159292   -0.086822    11.00000    0.12603    0.07299 =
         0.05272   -0.00174    0.02484    0.01541
AFIX  43
H27   2    0.467543    0.157406   -0.162481    11.00000   -1.20000
AFIX   0
C28   1    0.456951    0.162519    0.010195    11.00000    0.06880    0.07533 =
         0.04550   -0.00231    0.01113    0.00165
AFIX  43
H28   2    0.330200    0.162076   -0.000146    11.00000   -1.20000
AFIX   0
HKLF 5


REM  170310_JN_ZQG_1_twin1_hklf4 in P New: P21/c
REM R1 =  0.0688 for    2397 Fo > 4sig(Fo)  and  0.1707 for all    5511 data
REM    281 parameters refined using      0 restraints

END

WGHT      0.1029      0.0000

REM Instructions for potential hydrogen bonds
EQIV $1 -x+1, -y, -z+1
HTAB C22 O1_$1

REM Highest difference peak  0.231,  deepest hole -0.237,  1-sigma level  0.053
Q1    1   0.9640 -0.0925  0.7032  11.00000  0.05    0.23
Q2    1   0.8774  0.1271  0.7304  11.00000  0.05    0.22
Q3    1   0.6225  0.0552  0.6425  11.00000  0.05    0.18
Q4    1   1.0659 -0.0772  0.7963  11.00000  0.05    0.18
Q5    1   0.2399  0.1619  0.3354  11.00000  0.05    0.16
Q6    1   0.9388  0.1217  0.8844  11.00000  0.05    0.16
Q7    1   0.0332  0.2079  0.4642  11.00000  0.05    0.16
Q8    1   0.4043  0.0806  0.1453  11.00000  0.05    0.16
Q9    1   1.0575  0.0812  0.8904  11.00000  0.05    0.15
Q10   1   1.0656 -0.1200  0.7033  11.00000  0.05    0.15
Q11   1   0.5752  0.0128  0.5549  11.00000  0.05    0.15
Q12   1   0.9016  0.1685  0.3155  11.00000  0.05    0.15
Q13   1   0.7449  0.0111  0.6316  11.00000  0.05    0.15
Q14   1   0.5425  0.2070  0.4372  11.00000  0.05    0.15
Q15   1   0.7670  0.1115  0.2398  11.00000  0.05    0.15
Q16   1   0.2663  0.0846  0.1394  11.00000  0.05    0.15
Q17   1   0.6668 -0.1397  0.5665  11.00000  0.05    0.15
Q18   1   0.6862 -0.0891  0.3044  11.00000  0.05    0.15
Q19   1   0.6056  0.0190  0.0799  11.00000  0.05    0.15
Q20   1   0.9848  0.1066  0.5663  11.00000  0.05    0.15
;
_shelx_res_checksum              74937
_shelx_hkl_file                  
;
   0   0  -3-48.5286 161.915  -2
   0   0   3-48.5286 161.915   1
   0   0  -4 13616.2 279.536  -2
   0   0   4 13616.2 279.536   1
   0   0  -5 44.5292 165.350  -2
   0   0   5 44.5292 165.350   1
   0   0  -6 12207.3 329.806  -2
   0   0   6 12207.3 329.806   1
   0   0   7 13.8768 148.654  -2
   0   0  -7 13.8768 148.654   1
   0   0  -8 169.158 171.342  -2
   0   0   8 169.158 171.342   1
   0   0   9 75.6080 282.897  -2
   0   0  -9 75.6080 282.897   1
   0   0  10 10585.2 469.296  -2
   0   0 -10 10585.2 469.296   1
   0   0  11 361.127 312.078  -2
   0   0 -11 361.127 312.078   1
   0   0  12 901.097 347.690  -2
   0   0 -12 901.097 347.690   1
   0   0  13 107.149 375.677  -2
   0   0 -13 107.149 375.677   1
   0   0  14 141.934 362.787  -2
   0   0 -14 141.934 362.787   1
   0   1  -2 343.629 81.2378  -2
   0  -1   2 343.629 81.2378   1
   0   1  -3 7978.94 124.574  -2
   0  -1   3 7978.94 124.574   1
   0   1  -4 3307.32 142.020  -2
   0  -1   4 3307.32 142.020   1
   0   1  -5 620.289 130.367  -2
   0  -1   5 620.289 130.367   1
   0   1  -6 20.7601 111.294  -2
   0  -1   6 20.7601 111.294   1
   0   1   7 2445.88 124.221  -2
   0  -1  -7 2445.88 124.221   1
   0   1   8 467.295 117.951  -2
   0  -1  -8 467.295 117.951   1
   0   1   9 135.787 189.832  -2
   0  -1  -9 135.787 189.832   1
   0  -1  10 17612.7 378.301  -2
   0   1 -10 17612.7 378.301   1
   0  -1  11 1891.25 242.219  -2
   0   1 -11 1891.25 242.219   1
   0   1  12 863.023 250.581  -2
   0  -1 -12 863.023 250.581   1
   0  -1  13-25.8092 261.090  -2
   0   1 -13-25.8092 261.090   1
   0   1  14 124.261 247.781  -2
   0  -1 -14 124.261 247.781   1
   0  -2  -2 66.9773 82.2005  -2
   0   2   2 66.9773 82.2005   1
   0   2  -3 1206.61 111.358  -2
   0  -2   3 1206.61 111.358   1
   0   2  -4 3538.65 115.685  -2
   0  -2   4 3538.65 115.685   1
   0   2  -5 1215.00 110.449  -2
   0  -2   5 1215.00 110.449   1
   0   2  -6 11.5930 114.008  -2
   0  -2   6 11.5930 114.008   1
   0   2  -7 428.955 109.079  -2
   0  -2   7 428.955 109.079   1
   0   2  -8 120.247 116.578  -2
   0  -2   8 120.247 116.578   1
   0   2   9 367.479 195.028  -2
   0  -2  -9 367.479 195.028   1
   0  -2  10 10551.5 321.941  -2
   0   2 -10 10551.5 321.941   1
   0  -2  11 248.166 222.670  -2
   0   2 -11 248.166 222.670   1
   0  -2  12 2335.21 272.187  -2
   0   2 -12 2335.21 272.187   1
   0  -2  13 341.993 264.098  -2
   0   2 -13 341.993 264.098   1
   0   2  14 30.9260 258.409  -2
   0  -2 -14 30.9260 258.409   1
   0  -3  -1 140659. 466.415  -2
   0   3   1 140659. 466.415   1
   0  -3  -2 4787.97 118.638  -2
   0   3   2 4787.97 118.638   1
   0   3  -3 12924.5 179.026  -2
   0  -3   3 12924.5 179.026   1
   0  -3  -4 203.237 108.965  -2
   0   3   4 203.237 108.965   1
   0  -3   5 32022.0 218.558  -2
   0   3  -5 32022.0 218.558   1
   0  -3  -6 769.511 101.038  -2
   0   3   6 769.511 101.038   1
   0   3  -7 140.478 106.908  -2
   0  -3   7 140.478 106.908   1
   0  -3   8 161.554 114.753  -2
   0   3  -8 161.554 114.753   1
   0  -3   9 14982.7 328.709  -2
   0   3  -9 14982.7 328.709   1
   0   3  10 3412.30 254.848  -2
   0  -3 -10 3412.30 254.848   1
   0   3  11 1300.49 236.733  -2
   0  -3 -11 1300.49 236.733   1
   0  -3  12 154.499 249.177  -2
   0   3 -12 154.499 249.177   1
   0   3  13 422.707 274.189  -2
   0  -3 -13 422.707 274.189   1
   0   3  14 136.531 271.481  -2
   0  -3 -14 136.531 271.481   1
   0  -4   0 16214.0 156.468  -2
   0   4   0 16214.0 156.468   1
   0  -4  -1 37302.2 198.525  -2
   0   4   1 37302.2 198.525   1
   0  -4  -2 201381. 510.986  -2
   0   4   2 201381. 510.986   1
   0  -4  -3 569.886 111.280  -2
   0   4   3 569.886 111.280   1
   0  -4  -4 19482.2 195.150  -2
   0   4   4 19482.2 195.150   1
   0   4  -5 856.868 99.3072  -2
   0  -4   5 856.868 99.3072   1
   0  -4   6 511.128 101.741  -2
   0   4  -6 511.128 101.741   1
   0  -4  -7 70.5888 103.947  -2
   0   4   7 70.5888 103.947   1
   0   4  -8 1224.60 148.490  -2
   0  -4   8 1224.60 148.490   1
   0  -4   9 1481.05 213.178  -2
   0   4  -9 1481.05 213.178   1
   0  -4  10-247.163 217.710  -2
   0   4 -10-247.163 217.710   1
   0  -4  11 826.195 230.602  -2
   0   4 -11 826.195 230.602   1
   0   4  12-142.680 253.000  -2
   0  -4 -12-142.680 253.000   1
   0  -4  13 303.017 259.307  -2
   0   4 -13 303.017 259.307   1
   0  -4  14 297.935 279.459  -2
   0   4 -14 297.935 279.459   1
   0  -5   0 256.355 85.6830  -2
   0   5   0 256.355 85.6830   1
   0   5  -1 28441.4 196.168  -2
   0  -5   1 28441.4 196.168   1
   0  -5  -2 755.140 104.908  -2
   0   5   2 755.140 104.908   1
   0  -5  -3 8642.71 164.646  -2
   0   5   3 8642.71 164.646   1
   0  -5   4 115.765 100.198  -2
   0   5  -4 115.765 100.198   1
   0  -5   5 68970.6 369.804  -2
   0   5  -5 68970.6 369.804   1
   0   5  -6 813.355 104.537  -2
   0  -5   6 813.355 104.537   1
   0   5  -7 515.615 110.826  -2
   0  -5   7 515.615 110.826   1
   0  -5   8 1106.28 177.198  -2
   0   5  -8 1106.28 177.198   1
   0  -5   9 4872.50 251.411  -2
   0   5  -9 4872.50 251.411   1
   0  -5  10 2068.30 240.879  -2
   0   5 -10 2068.30 240.879   1
   0   5  11 1138.53 242.051  -2
   0  -5 -11 1138.53 242.051   1
   0   5  12 683.669 257.616  -2
   0  -5 -12 683.669 257.616   1
   0   5  13 237.529 256.330  -2
   0  -5 -13 237.529 256.330   1
   0   5  14 129.448 280.214  -2
   0  -5 -14 129.448 280.214   1
   0  -6   0 146706. 519.634  -2
   0   6   0 146706. 519.634   1
   0  -6  -1 246.151 65.8153  -2
   0   6   1 246.151 65.8153   1
   0  -6  -2 9773.04 161.633  -2
   0   6   2 9773.04 161.633   1
   0   6  -3 1359.85 101.112  -2
   0  -6   3 1359.85 101.112   1
   0   6  -4 19388.4 199.352  -2
   0  -6   4 19388.4 199.352   1
   0  -6   5 19693.4 219.891  -2
   0   6  -5 19693.4 219.891   1
   0  -6  -6 24899.1 255.260  -2
   0   6   6 24899.1 255.260   1
   0  -6   7 734.982 111.716  -2
   0   6  -7 734.982 111.716   1
   0   6   8 92.2885 117.932  -2
   0  -6  -8 92.2885 117.932   1
   0   6   9 45.2459 200.303  -2
   0  -6  -9 45.2459 200.303   1
   0   6  10 641.655 224.693  -2
   0  -6 -10 641.655 224.693   1
   0   6  11 229.961 225.377  -2
   0  -6 -11 229.961 225.377   1
   0   6  12 54.5665 252.882  -2
   0  -6 -12 54.5665 252.882   1
   0  -6  13 63.3727 249.089  -2
   0   6 -13 63.3727 249.089   1
   0  -6  14 246.161 273.115  -2
   0   6 -14 246.161 273.115   1
   0   7   0 662.035 79.7138  -2
   0  -7   0 662.035 79.7138   1
   0  -7  -1 77758.4 258.087  -2
   0   7   1 77758.4 258.087   1
   0   7  -2 2944.50 104.966  -2
   0  -7   2 2944.50 104.966   1
   0  -7  -3 8445.63 142.192  -2
   0   7   3 8445.63 142.192   1
   0  -7   4 21974.7 214.543  -2
   0   7  -4 21974.7 214.543   1
   0   7  -5 32653.6 274.977  -2
   0  -7   5 32653.6 274.977   1
   0   7  -6 499.854 117.380  -2
   0  -7   6 499.854 117.380   1
   0   7  -7 133.755 108.994  -2
   0  -7   7 133.755 108.994   1
   0   7  -8 134.944 118.530  -2
   0  -7   8 134.944 118.530   1
   0   7  -9-25.4442 203.658  -2
   0  -7   9-25.4442 203.658   1
   0   7  10 1837.64 240.212  -2
   0  -7 -10 1837.64 240.212   1
   0   7  11 985.770 239.800  -2
   0  -7 -11 985.770 239.800   1
   0  -7  12-88.8711 244.565  -2
   0   7 -12-88.8711 244.565   1
   0   7  13-36.9738 258.626  -2
   0  -7 -13-36.9738 258.626   1
   0  -7  14 477.621 376.073  -2
   0   7 -14 477.621 376.073   1
   0   8   0 84212.5 327.180  -2
   0  -8   0 84212.5 327.180   1
   0   8  -1 13023.6 114.077  -2
   0  -8   1 13023.6 114.077   1
   0  -8   2 8113.86 134.555  -2
   0   8  -2 8113.86 134.555   1
   0   8  -3 1318.17 105.286  -2
   0  -8   3 1318.17 105.286   1
   0   8  -4 14218.9 187.851  -2
   0  -8   4 14218.9 187.851   1
   0  -8  -5 3967.34 138.703  -2
   0   8   5 3967.34 138.703   1
   0   8  -6 2418.66 134.928  -2
   0  -8   6 2418.66 134.928   1
   0   8  -7 718.379 104.105  -2
   0  -8   7 718.379 104.105   1
   0   8  -8 145.902 142.052  -2
   0  -8   8 145.902 142.052   1
   0   8   9 3056.04 197.571  -2
   0  -8  -9 3056.04 197.571   1
   0  -8  10 273.152 302.431  -2
   0   8 -10 273.152 302.431   1
   0  -8  11 23.0153 235.463  -2
   0   8 -11 23.0153 235.463   1
   0   8  12 192.409 231.620  -2
   0  -8 -12 192.409 231.620   1
   0  -8  13 246.991 273.098  -2
   0   8 -13 246.991 273.098   1
   0  -8  14 448.271 405.767  -2
   0   8 -14 448.271 405.767   1
   0  -9   0 726.735 93.2274  -2
   0   9   0 726.735 93.2274   1
   0   9  -1 38373.0 183.269  -2
   0  -9   1 38373.0 183.269   1
   0   9  -2 792.607 70.2497  -2
   0  -9   2 792.607 70.2497   1
   0  -9   3 752.792 103.245  -2
   0   9  -3 752.792 103.245   1
   0  -9  -4 276.805 104.029  -2
   0   9   4 276.805 104.029   1
   0   9  -5 79.1593 105.776  -2
   0  -9   5 79.1593 105.776   1
   0  -9  -6 638.341 124.298  -2
   0   9   6 638.341 124.298   1
   0   9   7 3288.88 159.663  -2
   0  -9  -7 3288.88 159.663   1
   0  -9   8 1113.29 158.222  -2
   0   9  -8 1113.29 158.222   1
   0   9  -9-68.6258 170.146  -2
   0  -9   9-68.6258 170.146   1
   0  -9  10 130.260 303.118  -2
   0   9 -10 130.260 303.118   1
   0   9  11-29.4117 231.295  -2
   0  -9 -11-29.4117 231.295   1
   0  -9  12 653.500 246.709  -2
   0   9 -12 653.500 246.709   1
   0   9  13-221.085 276.232  -2
   0  -9 -13-221.085 276.232   1
   0  -9  14 291.465 431.236  -2
   0   9 -14 291.465 431.236   1
   0 -10   0 68900.2 330.961  -2
   0  10   0 68900.2 330.961   1
   0 -10  -1 5768.45 95.3197  -2
   0  10   1 5768.45 95.3197   1
   0  10  -2 6137.61 100.443  -2
   0 -10   2 6137.61 100.443   1
   0  10   3 2069.50 98.8728  -2
   0 -10  -3 2069.50 98.8728   1
   0 -10   4 8239.50 160.788  -2
   0  10  -4 8239.50 160.788   1
   0 -10   5 238.871 104.303  -2
   0  10  -5 238.871 104.303   1
   0 -10   6 201.110 109.801  -2
   0  10  -6 201.110 109.801   1
   0 -10   7 28.5585 130.504  -2
   0  10  -7 28.5585 130.504   1
   0 -10   8 278.957 147.435  -2
   0  10  -8 278.957 147.435   1
   0 -10   9 13.1242 173.093  -2
   0  10  -9 13.1242 173.093   1
   0 -10  10 714.644 317.964  -2
   0  10 -10 714.644 317.964   1
   0  10  11 110.977 241.697  -2
   0 -10 -11 110.977 241.697   1
   0 -10  12-180.429 256.873  -2
   0  10 -12-180.429 256.873   1
   0  10  13 60.3687 268.227  -2
   0 -10 -13 60.3687 268.227   1
   0 -10  14 88.1403 455.827  -2
   0  10 -14 88.1403 455.827   1
   0 -11   0 930.439 93.9654  -2
   0  11   0 930.439 93.9654   1
   0 -11  -1 4379.35 90.7948  -2
   0  11   1 4379.35 90.7948   1
   0  11  -2 146.081 68.2269  -2
   0 -11   2 146.081 68.2269   1
   0  11  -3 7720.23 117.574  -2
   0 -11   3 7720.23 117.574   1
   0  11  -4 2028.16 123.897  -2
   0 -11   4 2028.16 123.897   1
   0  11   5 329.068 99.5211  -2
   0 -11  -5 329.068 99.5211   1
   0  11   6 70.7139 110.231  -2
   0 -11  -6 70.7139 110.231   1
   0 -11   7 128.779 138.780  -2
   0  11  -7 128.779 138.780   1
   0 -11   8 63.1039 146.703  -2
   0  11  -8 63.1039 146.703   1
   0 -11   9 70.1096 172.629  -2
   0  11  -9 70.1096 172.629   1
   0  11  10 9920.26 341.317  -2
   0 -11 -10 9920.26 341.317   1
   0 -11  11 115.187 356.915  -2
   0  11 -11 115.187 356.915   1
   0 -11  12 301.442 263.325  -2
   0  11 -12 301.442 263.325   1
   0  11  13-46.3605 271.806  -2
   0 -11 -13-46.3605 271.806   1
   0 -12   0 29736.6 245.379  -2
   0  12   0 29736.6 245.379   1
   0  12   1 202.390 70.2167  -2
   0 -12  -1 202.390 70.2167   1
   0  12  -2 19900.5 164.164  -2
   0 -12   2 19900.5 164.164   1
   0 -12  -3 727.373 84.7803  -2
   0  12   3 727.373 84.7803   1
   0 -12  -4 4184.86 141.911  -2
   0  12   4 4184.86 141.911   1
   0 -12   5 90.5770 102.579  -2
   0  12  -5 90.5770 102.579   1
   0  12   6-93.1135 109.402  -2
   0 -12  -6-93.1135 109.402   1
   0 -12   7 153.854 179.305  -2
   0  12  -7 153.854 179.305   1
   0  12   8 309.119 202.024  -2
   0 -12  -8 309.119 202.024   1
   0  12   9 1172.01 230.157  -2
   0 -12  -9 1172.01 230.157   1
   0  12  10 380.678 233.435  -2
   0 -12 -10 380.678 233.435   1
   0 -12  11 30.5186 342.971  -2
   0  12 -11 30.5186 342.971   1
   0  12  12 178.313 275.050  -2
   0 -12 -12 178.313 275.050   1
   0  12  13 96.3625 269.785  -2
   0 -12 -13 96.3625 269.785   1
   0 -13   0 632.999 95.7003  -2
   0  13   0 632.999 95.7003   1
   0  13  -1 4083.87 96.5627  -2
   0 -13   1 4083.87 96.5627   1
   0  13  -2 2284.45 87.5743  -2
   0 -13   2 2284.45 87.5743   1
   0  13  -3 110.009 77.5338  -2
   0 -13   3 110.009 77.5338   1
   0  13  -4 1726.93 95.4334  -2
   0 -13   4 1726.93 95.4334   1
   0  13   5 48.5212 104.759  -2
   0 -13  -5 48.5212 104.759   1
   0  13   6 6.45293 135.386  -2
   0 -13  -6 6.45293 135.386   1
   0  13   7-19.1547 187.094  -2
   0 -13  -7-19.1547 187.094   1
   0 -13   8-29.2549 200.179  -2
   0  13  -8-29.2549 200.179   1
   0 -13   9 551.161 217.048  -2
   0  13  -9 551.161 217.048   1
   0 -13  10 701.921 248.632  -2
   0  13 -10 701.921 248.632   1
   0 -13  11 47.2117 351.444  -2
   0  13 -11 47.2117 351.444   1
   0 -13  12-3.21951 394.491  -2
   0  13 -12-3.21951 394.491   1
   0 -13  13-46.7180 368.127  -2
   0  13 -13-46.7180 368.127   1
   0 -14   0 719.090 105.413  -2
   0  14   0 719.090 105.413   1
   0  14   1 990.247 79.4998  -2
   0 -14  -1 990.247 79.4998   1
   0  14  -2 2138.61 104.226  -2
   0 -14   2 2138.61 104.226   1
   0  14  -3 620.290 87.8895  -2
   0 -14   3 620.290 87.8895   1
   0  14  -4 1547.08 95.1895  -2
   0 -14   4 1547.08 95.1895   1
   0  14  -5 3523.21 133.280  -2
   0 -14   5 3523.21 133.280   1
   0  14   6 133.428 182.914  -2
   0 -14  -6 133.428 182.914   1
   0  14   7 395.532 196.138  -2
   0 -14  -7 395.532 196.138   1
   0 -14   8-50.8521 204.531  -2
   0  14  -8-50.8521 204.531   1
   0  14   9 1824.23 248.767  -2
   0 -14  -9 1824.23 248.767   1
   0  14  10 255.247 244.686  -2
   0 -14 -10 255.247 244.686   1
   0 -14  11 490.301 356.027  -2
   0  14 -11 490.301 356.027   1
   0 -14  12 191.449 387.956  -2
   0  14 -12 191.449 387.956   1
   0 -14  13 16.6109 388.806  -2
   0  14 -13 16.6109 388.806   1
   0  15   0 112.127 103.979  -2
   0 -15   0 112.127 103.979   1
   0  15   1 4566.71 105.678  -2
   0 -15  -1 4566.71 105.678   1
   0  15  -2 829.089 96.7869  -2
   0 -15   2 829.089 96.7869   1
   0  15  -3 1642.79 106.430  -2
   0 -15   3 1642.79 106.430   1
   0  15   4 671.110 89.9799  -2
   0 -15  -4 671.110 89.9799   1
   0  15   5 71.1238 93.8101  -2
   0 -15  -5 71.1238 93.8101   1
   0  15   6 1756.80 203.222  -2
   0 -15  -6 1756.80 203.222   1
   0  15   7 77.8899 196.938  -2
   0 -15  -7 77.8899 196.938   1
   0  15   8 63.3429 209.477  -2
   0 -15  -8 63.3429 209.477   1
   0  15   9-39.1666 225.770  -2
   0 -15  -9-39.1666 225.770   1
   0 -15  10 176.020 244.469  -2
   0  15 -10 176.020 244.469   1
   0 -15  11-27.3230 351.265  -2
   0  15 -11-27.3230 351.265   1
   0 -15  12-32.2438 354.538  -2
   0  15 -12-32.2438 354.538   1
   0 -15  13 86.3368 439.985  -2
   0  15 -13 86.3368 439.985   1
   0  16   0 12838.6 209.679  -2
   0 -16   0 12838.6 209.679   1
   0  16  -1 1373.35 103.294  -2
   0 -16   1 1373.35 103.294   1
   0 -16  -2 2968.84 122.119  -2
   0  16   2 2968.84 122.119   1
   0  16  -3 244.185 85.0384  -2
   0 -16   3 244.185 85.0384   1
   0  16  -4 2983.70 114.008  -2
   0 -16   4 2983.70 114.008   1
   0  16  -5 2186.79 140.787  -2
   0 -16   5 2186.79 140.787   1
   0 -16   6 859.696 198.910  -2
   0  16  -6 859.696 198.910   1
   0  16   7 1433.81 210.954  -2
   0 -16  -7 1433.81 210.954   1
   0  16   8 1004.72 229.749  -2
   0 -16  -8 1004.72 229.749   1
   0  16   9 992.904 247.859  -2
   0 -16  -9 992.904 247.859   1
   0 -16  10 186.351 259.464  -2
   0  16 -10 186.351 259.464   1
   0 -16  11-255.041 387.842  -2
   0  16 -11-255.041 387.842   1
   0 -16  12 211.828 338.813  -2
   0  16 -12 211.828 338.813   1
   0 -17   0 278.932 162.954  -2
   0  17   0 278.932 162.954   1
   0 -17  -1 2091.60 106.429  -2
   0  17   1 2091.60 106.429   1
   0 -17  -2 30.9292 93.7592  -2
   0  17   2 30.9292 93.7592   1
   0  17  -3 791.589 91.9074  -2
   0 -17   3 791.589 91.9074   1
   0 -17  -4 5885.08 152.893  -2
   0  17   4 5885.08 152.893   1
   0  17   5 9509.27 400.870  -2
   0 -17  -5 9509.27 400.870   1
   0  17   6 1491.45 311.625  -2
   0 -17  -6 1491.45 311.625   1
   0 -17   7 95.5261 201.191  -2
   0  17  -7 95.5261 201.191   1
   0  17   8 150.518 212.969  -2
   0 -17  -8 150.518 212.969   1
   0 -17   9 192.719 244.562  -2
   0  17  -9 192.719 244.562   1
   0  17  10 840.265 273.929  -2
   0 -17 -10 840.265 273.929   1
   0  17  11 144.572 269.320  -2
   0 -17 -11 144.572 269.320   1
   0 -17  12-324.674 344.074  -2
   0  17 -12-324.674 344.074   1
   0 -18   0 1487.68 185.544  -2
   0  18   0 1487.68 185.544   1
   0  18  -1 77.0710 86.6542  -2
   0 -18   1 77.0710 86.6542   1
   0  18  -2 361.850 83.9731  -2
   0 -18   2 361.850 83.9731   1
   0 -18  -3 60.3148 95.3722  -2
   0  18   3 60.3148 95.3722   1
   0  18  -4 150.227 119.788  -2
   0 -18   4 150.227 119.788   1
   0  18   5 5770.46 369.847  -2
   0 -18  -5 5770.46 369.847   1
   0  18   6 6236.78 384.021  -2
   0 -18  -6 6236.78 384.021   1
   0  18  -7 66.7859 153.713  -2
   0 -18   7 66.7859 153.713   1
   0 -18   8 671.276 231.589  -2
   0  18  -8 671.276 231.589   1
   0 -18   9 557.097 249.634  -2
   0  18  -9 557.097 249.634   1
   0  18  10 292.171 259.918  -2
   0 -18 -10 292.171 259.918   1
   0 -18  11 253.182 253.280  -2
   0  18 -11 253.182 253.280   1
   0 -18  12 494.204 417.692  -2
   0  18 -12 494.204 417.692   1
   0 -19   0 20.6671 138.505  -2
   0  19   0 20.6671 138.505   1
   0 -19  -1 2038.59 180.833  -2
   0  19   1 2038.59 180.833   1
   0 -19  -2 467.146 138.183  -2
   0  19   2 467.146 138.183   1
   0  19   3 1050.80 169.240  -2
   0 -19  -3 1050.80 169.240   1
   0  19   4-80.5669 267.776  -2
   0 -19  -4-80.5669 267.776   1
   0  19   5 5761.69 376.961  -2
   0 -19  -5 5761.69 376.961   1
   0  19   6 428.187 290.580  -2
   0 -19  -6 428.187 290.580   1
   0  19  -7 187.342 138.773  -2
   0 -19   7 187.342 138.773   1
   0  19   8-44.6645 143.120  -2
   0 -19  -8-44.6645 143.120   1
   0  19   9 185.850 236.379  -2
   0 -19  -9 185.850 236.379   1
   0 -19  10 84.7304 251.117  -2
   0  19 -10 84.7304 251.117   1
   0 -19  11 189.309 260.254  -2
   0  19 -11 189.309 260.254   1
   0 -19  12 536.836 438.050  -2
   0  19 -12 536.836 438.050   1
   0 -20   0 4109.89 220.107  -2
   0  20   0 4109.89 220.107   1
   0  20   1 402.832 130.445  -2
   0 -20  -1 402.832 130.445   1
   0 -20  -2 155.425 134.893  -2
   0  20   2 155.425 134.893   1
   0  20   3 301.187 167.159  -2
   0 -20  -3 301.187 167.159   1
   0  20   4 28.5071 277.667  -2
   0 -20  -4 28.5071 277.667   1
   0  20   5 188.662 279.999  -2
   0 -20  -5 188.662 279.999   1
   0  20   6 678.175 304.482  -2
   0 -20  -6 678.175 304.482   1
   0  20   7 104.261 139.594  -2
   0 -20  -7 104.261 139.594   1
   0  20   8 261.631 154.310  -2
   0 -20  -8 261.631 154.310   1
   0  20  -9 837.289 189.326  -2
   0 -20   9 837.289 189.326   1
   0 -20  10 115.188 248.113  -2
   0  20 -10 115.188 248.113   1
   0 -20  11 925.358 336.726  -2
   0  20 -11 925.358 336.726   1
   0  21   0 50.5783 126.248  -2
   0 -21   0 50.5783 126.248   1
   0  21   1 6574.81 212.466  -2
   0 -21  -1 6574.81 212.466   1
   0  21   2-16.0885 150.799  -2
   0 -21  -2-16.0885 150.799   1
   0  21   3-55.0124 234.749  -2
   0 -21  -3-55.0124 234.749   1
   0  21   4 249.509 266.180  -2
   0 -21  -4 249.509 266.180   1
   0  21   5 133.359 274.308  -2
   0 -21  -5 133.359 274.308   1
   0  21   6 89.8209 305.329  -2
   0 -21  -6 89.8209 305.329   1
   0  21  -7 954.548 158.172  -2
   0 -21   7 954.548 158.172   1
   0  21  -8 191.422 174.466  -2
   0 -21   8 191.422 174.466   1
   0  21   9 837.915 400.853  -2
   0 -21  -9 837.915 400.853   1
   0  21  10-209.547 337.697  -2
   0 -21 -10-209.547 337.697   1
   0  22   0 176.236 140.901  -2
   0 -22   0 176.236 140.901   1
   0  22   1 564.476 125.423  -2
   0 -22  -1 564.476 125.423   1
   0  22   2 946.994 244.542  -2
   0 -22  -2 946.994 244.542   1
   0  22   3 234.434 262.967  -2
   0 -22  -3 234.434 262.967   1
   0  22   4 377.292 290.317  -2
   0 -22  -4 377.292 290.317   1
   0  22   5 28.9799 293.162  -2
   0 -22  -5 28.9799 293.162   1
   0  22  -6 600.406 151.357  -2
   0 -22   6 600.406 151.357   1
   0  22  -7 183.037 159.177  -2
   0 -22   7 183.037 159.177   1
   0  22   8 9.70868 361.955  -2
   0 -22  -8 9.70868 361.955   1
   0  22   9 410.391 400.431  -2
   0 -22  -9 410.391 400.431   1
   0  22  10 292.317 387.850  -2
   0 -22 -10 292.317 387.850   1
   0  23   0 595.426 227.537  -2
   0 -23   0 595.426 227.537   1
   0 -23  -1 1629.46 143.140  -2
   0  23   1 1629.46 143.140   1
   0  23   2 251.457 148.073  -2
   0 -23  -2 251.457 148.073   1
   0  23   3 2087.71 298.893  -2
   0 -23  -3 2087.71 298.893   1
   0  23   4 1104.77 290.186  -2
   0 -23  -4 1104.77 290.186   1
   0  23   5-111.196 149.888  -2
   0 -23  -5-111.196 149.888   1
   0  23   6 17.7207 156.140  -2
   0 -23  -6 17.7207 156.140   1
   0  23   7 40.4550 347.826  -2
   0 -23  -7 40.4550 347.826   1
   0  23   8 167.798 384.639  -2
   0 -23  -8 167.798 384.639   1
   0  23   9 643.494 431.970  -2
   0 -23  -9 643.494 431.970   1
   0  24   0 21859.5 470.317  -2
   0 -24   0 21859.5 470.317   1
   0  24  -1 367.181 155.175  -2
   0 -24   1 367.181 155.175   1
   0  24   2 664.405 149.653  -2
   0 -24  -2 664.405 149.653   1
   0  24  -3 165.207 136.621  -2
   0 -24   3 165.207 136.621   1
   0  24   4 410.768 155.626  -2
   0 -24  -4 410.768 155.626   1
   0  24   5 87.5264 150.665  -2
   0 -24  -5 87.5264 150.665   1
   0  24   6-121.616 325.925  -2
   0 -24  -6-121.616 325.925   1
   0  24   7-153.151 356.522  -2
   0 -24  -7-153.151 356.522   1
   0  24   8-496.224 392.042  -2
   0 -24  -8-496.224 392.042   1
   0  24   9-57.0919 421.054  -2
   0 -24  -9-57.0919 421.054   1
   0  25   0 752.648 230.852  -2
   0 -25   0 752.648 230.852   1
   0  25   1 143.232 145.560  -2
   0 -25  -1 143.232 145.560   1
   0  25  -2 169.770 144.494  -2
   0 -25   2 169.770 144.494   1
   0  25  -3 1053.55 170.369  -2
   0 -25   3 1053.55 170.369   1
   0  25   4 272.654 153.062  -2
   0 -25  -4 272.654 153.062   1
   0  25   5 972.774 326.133  -2
   0 -25  -5 972.774 326.133   1
   0  25   6 317.112 345.835  -2
   0 -25  -6 317.112 345.835   1
   0  25   7 127.686 366.964  -2
   0 -25  -7 127.686 366.964   1
   0  25   8 46.8532 374.074  -2
   0 -25  -8 46.8532 374.074   1
   0  25   9 221.918 429.269  -2
   0 -25  -9 221.918 429.269   1
   0  26   0 783.299 210.696  -2
   0 -26   0 783.299 210.696   1
   0  26  -1 394.125 145.624  -2
   0 -26   1 394.125 145.624   1
   0  26   2-20.0681 159.803  -2
   0 -26  -2-20.0681 159.803   1
   0  26  -3-94.0796 167.635  -2
   0 -26   3-94.0796 167.635   1
   0  26   4 280.694 309.113  -2
   0 -26  -4 280.694 309.113   1
   0  26   5 28.6188 349.152  -2
   0 -26  -5 28.6188 349.152   1
   0  26   6-280.969 349.411  -2
   0 -26  -6-280.969 349.411   1
   0  26   7-113.086 357.823  -2
   0 -26  -7-113.086 357.823   1
   0  26   8 76.1466 354.478  -2
   0 -26  -8 76.1466 354.478   1
   0  27   0 300.022 207.214  -2
   0 -27   0 300.022 207.214   1
   0  27   1 326.275 153.236  -2
   0 -27  -1 326.275 153.236   1
   0  27   2-64.0935 231.211  -2
   0 -27  -2-64.0935 231.211   1
   0  27   3-32.3136 264.745  -2
   0 -27  -3-32.3136 264.745   1
   0  27   4 164.670 284.090  -2
   0 -27  -4 164.670 284.090   1
   0  27   5 609.533 303.728  -2
   0 -27  -5 609.533 303.728   1
   0  27   6-23.7998 318.647  -2
   0 -27  -6-23.7998 318.647   1
   0  27   7 83.0360 332.659  -2
   0 -27  -7 83.0360 332.659   1
   0  27   8-146.667 414.969  -2
   0 -27  -8-146.667 414.969   1
   0  28   0 155.398 243.037  -2
   0 -28   0 155.398 243.037   1
   0  28   1 485.504 228.026  -2
   0 -28  -1 485.504 228.026   1
   0  28   2 557.250 251.428  -2
   0 -28  -2 557.250 251.428   1
   0  28   3 222.738 264.931  -2
   0 -28  -3 222.738 264.931   1
   0  28   4 442.115 282.365  -2
   0 -28  -4 442.115 282.365   1
   0  28   5-175.675 290.380  -2
   0 -28  -5-175.675 290.380   1
   0  28   6 197.750 325.753  -2
   0 -28  -6 197.750 325.753   1
   0  28   7 472.922 415.453  -2
   0 -28  -7 472.922 415.453   1
   0  29   2 171.248 304.151  -2
   0 -29  -2 171.248 304.151   1
   0  29   3 243.683 271.502  -2
   0 -29  -3 243.683 271.502   1
   0  29   4 371.060 313.566  -2
   0 -29  -4 371.060 313.566   1
   0  29   5 1287.69 385.792  -2
   0 -29  -5 1287.69 385.792   1
   0  29   6-139.646 384.337  -2
   0 -29  -6-139.646 384.337   1
   0  29   7 436.521 429.052  -2
   0 -29  -7 436.521 429.052   1
   0  30   5 319.929 402.236  -2
   0 -30  -5 319.929 402.236   1
   1   0 -14 362.599 422.984   1
   1   0 -13 141.717 315.836   1
   1   0 -12 2064.46 367.040   1
   1   0 -11 1130.11 323.079   1
   1   0 -10 21325.4 559.001   1
   1   0  -9-101.169 257.755   1
   1   0  -8 2228.00 191.563   1
  -1   0   7 180.033 213.119   1
  -1   0   6 2031.70 239.350   1
  -1   0   4 749.800 166.041   1
  -1   0   3-8.36515 143.293   1
  -1   0   2 2979.30 142.192   1
  -1   0   1 658.874 76.7810   1
   1   0   2 4562.76 162.416   1
   1   0   3 46.5101 107.786   1
  -1   0  -4 171.534 99.5631   1
  -1   0  -5 106.842 104.367   1
  -1   0  -6 1110.94 122.284   1
  -1   0  -7 256.935 148.903   1
   1   0   8 6388.58 219.921   1
  -1   0  -9 804.836 286.673   1
  -1   0 -10 4797.43 392.419   1
  -1   0 -11 1.43779 306.143   1
  -1   0 -12 874.626 354.684   1
  -1   0 -13-92.0011 376.232   1
  -1   0 -14 615.520 378.688   1
   1  -1 -14 309.525 293.176   1
   1  -1 -13 400.342 227.512   1
   1   1 -12 585.799 238.757   1
   1   1 -11 12944.3 352.473   1
   1  -1 -10 4699.91 263.991   1
   1  -1  -9 1687.78 202.582   1
  -1   1   8 24.2020 116.818   1
  -1   1   7 534.004 165.023   1
  -1   1   6 15447.8 266.781   1
  -1  -1   5 1228.70 135.123   1
  -1  -1   4 2317.06 178.398   1
  -1  -1   3 2153.92 168.259   1
  -1  -1   2 64333.2 392.845   1
  -1   1   1 1359.95 81.5104   1
  -1   1  -1 821.482 59.3386   1
   1   1   2 62030.4 185.247   1
  -1   1  -3 82.8279 70.7799   1
  -1  -1  -4 24713.0 157.650   1
   1  -1   5 3780.34 101.868   1
   1   1   6 5429.45 109.659   1
  -1   1  -7 90.1424 97.1560   1
   1  -1   8 196.281 114.451   1
  -1   1  -9 26823.8 408.225   1
  -1  -1 -10 3078.04 248.198   1
  -1   1 -11 678.447 230.327   1
  -1  -1 -12 971.024 258.280   1
  -1  -1 -13 330.920 266.755   1
  -1   1 -14 7.82406 267.164   1
   1   2 -14 367.852 297.267   1
   1   2 -13-96.4399 231.989   1
   1   2 -12-148.608 238.813   1
   1   2 -11 842.763 233.286   1
   1  -2 -10 2066.45 233.168   1
   1  -2  -9 216.803 184.926   1
   1   2  -8 360.827 121.112   1
  -1  -2   7 3150.83 183.652   1
  -1   2   6 2.69065 136.017   1
  -1  -2   5 27.5300 123.780   1
  -1  -2   4 1158.23 126.667   1
  -1  -2   3 5799.86 197.314   1
  -1  -2   2 244.647 134.383   1
  -1  -2   1 40123.7 280.895   1
   1   2   1 115505. 206.840   1
   1  -2   2 5843.19 70.4151   1
  -1   2  -3 22323.8 143.587   1
  -1   2  -4 371.752 83.3280   1
   1  -2   5 138.159 90.1247   1
   1   2   6 34.7080 97.5691   1
   1  -2   7 1096.67 105.507   1
  -1  -2  -8 2341.22 123.793   1
  -1   2  -9 187.356 207.886   1
  -1  -2 -10 2528.55 234.023   1
  -1   2 -11 492.811 224.358   1
  -1  -2 -12 792.833 260.950   1
  -1   2 -13 1.75937 273.929   1
  -1   2 -14 128.535 267.964   1
   1   3 -14-98.1893 290.025   1
   1   3 -13-168.647 242.939   1
   1   3 -12 14.2117 242.184   1
   1  -3 -11 1495.19 240.644   1
   1   3 -10 1884.22 234.651   1
   1  -3  -9 3651.41 225.985   1
  -1   3   8 936.311 124.678   1
  -1   3   7-30.4557 146.214   1
  -1  -3   6 171.984 138.864   1
  -1   3   5 7608.76 189.883   1
  -1  -3   4 10399.7 189.547   1
  -1   3   3 224.404 116.360   1
  -1  -3   2 6518.14 136.390   1
  -1  -3   1 21832.9 242.582   1
   1   3   0 95174.0 443.812   1
   1   3   1 4072.30 65.0404   1
   1   3   2 59324.9 156.396   1
  -1   3  -3 4156.70 79.4809   1
   1  -3   4 780.081 96.4908   1
  -1   3  -5 7315.06 147.559   1
  -1   3  -6 456.362 98.7435   1
  -1   3  -7 521.448 115.638   1
  -1  -3  -8 541.180 124.726   1
  -1   3  -9 387.274 200.336   1
  -1  -3 -10 94.0666 205.651   1
  -1  -3 -11 803.059 233.135   1
  -1   3 -12 169.929 248.104   1
  -1  -3 -13 263.343 273.962   1
  -1   3 -14 127.078 268.735   1
   1  -4 -14 135.091 291.009   1
   1   4 -13 193.528 253.152   1
   1  -4 -12 240.642 242.279   1
   1   4 -11-77.7599 225.393   1
   1   4 -10 832.128 220.607   1
   1  -4  -9 5955.40 252.342   1
   1  -4  -8 113.518 101.726   1
  -1   4   7 808.152 157.686   1
  -1  -4   6 6436.38 200.751   1
  -1   4   5 12686.9 229.005   1
  -1   4   4 872.943 123.089   1
  -1  -4   3 13077.5 189.972   1
  -1  -4   2 194.698 108.055   1
  -1   4   1 2306.66 90.9723   1
   1   4   0 59944.2 382.351   1
   1  -4   1 31653.6 144.028   1
  -1   4  -2 3342.54 68.1079   1
   1   4   3 61537.1 224.493   1
   1  -4   4 9764.72 123.224   1
   1  -4   5-34.7004 88.1441   1
   1  -4   6 984.444 105.429   1
   1   4   7 445.290 114.565   1
  -1   4  -8 888.655 145.590   1
  -1  -4  -9-207.376 167.609   1
  -1  -4 -10 198.043 211.004   1
  -1  -4 -11-82.3653 224.359   1
  -1  -4 -12 356.855 249.763   1
  -1   4 -13 238.935 266.294   1
  -1   4 -14 1277.58 295.151   1
   1  -5 -14 125.824 288.405   1
   1   5 -13-17.2715 260.064   1
   1  -5 -12 418.545 250.361   1
   1  -5 -11 19.7024 229.271   1
   1  -5 -10 3964.76 263.696   1
   1   5  -9 2095.43 210.258   1
  -1  -5   8 305.932 133.262   1
   1   5  -7 602.764 129.469   1
  -1   5   6 12404.4 248.887   1
  -1   5   5 6849.84 191.583   1
  -1   5   4 5246.85 160.873   1
  -1   5   3 127.598 108.848   1
  -1  -5   2 40021.1 262.398   1
  -1  -5   1 6363.43 117.495   1
   1   5   0 123285. 570.060   1
   1  -5   1 144.091 83.1135   1
  -1   5  -2 8088.71 84.1045   1
  -1   5  -3 25046.0 153.747   1
   1  -5   4 1548.83 89.0107   1
   1   5   5 278.687 93.4403   1
   1  -5   6 30.6199 97.5069   1
  -1  -5  -7-66.3743 113.833   1
  -1   5  -8 314.738 140.148   1
  -1   5  -9-53.2785 165.624   1
  -1   5 -10 1217.36 225.071   1
  -1   5 -11-178.109 221.643   1
  -1  -5 -12 151.931 252.888   1
  -1  -5 -13 85.7761 268.893   1
  -1   5 -14 151.894 372.824   1
   1   6 -14 25.2898 291.508   1
   1  -6 -13 153.824 259.240   1
   1  -6 -12 85.5149 241.283   1
   1  -6 -11 1704.83 248.882   1
   1   6 -10 1690.48 223.625   1
   1   6  -9 2831.18 218.306   1
   1  -6  -8 3411.23 204.825   1
  -1   6   7 6990.61 184.173   1
  -1  -6   6 19258.7 294.199   1
  -1   6   5 1755.78 143.003   1
  -1  -6   4 710.248 122.371   1
  -1  -6   3 2427.42 130.461   1
  -1  -6   2 19.7690 102.492   1
   1  -6  -1 373.958 69.9514   1
  -1   6   0 73007.3 168.549   1
   1  -6   1 15093.2 164.526   1
   1  -6   2 1123.74 84.7486   1
  -1   6  -3 6486.98 99.3782   1
   1  -6   4 18074.2 159.299   1
   1  -6   5 23040.7 191.350   1
   1  -6   6 463.170 101.801   1
   1  -6   7 162.687 102.384   1
  -1   6  -8 17.4989 141.079   1
  -1   6  -9 282.311 165.524   1
  -1   6 -10 86.9674 182.074   1
  -1  -6 -11 443.403 231.151   1
  -1  -6 -12-44.8211 250.056   1
  -1   6 -13 263.465 249.495   1
  -1   6 -14 1024.69 409.267   1
   1   7 -14 428.220 295.759   1
   1  -7 -13-52.1257 255.822   1
   1  -7 -12-161.697 244.596   1
   1  -7 -11 432.623 231.941   1
   1   7 -10 5046.70 265.028   1
   1   7  -9 664.410 196.890   1
   1   7  -8 1442.52 276.207   1
  -1   7   7 201.463 128.727   1
  -1   7   6 8803.24 226.350   1
  -1   7   5 1035.82 145.434   1
  -1  -7   4 239.443 175.937   1
  -1  -7  -3 962.032 240.054  -2
  -1   7   4 962.032 240.054   1
   1  -7  -3 203.591 107.448   1
  -1  -7  -2 2680.17 241.984  -2
  -1   7   3 2680.17 241.984   1
  -1  -7   2 10332.6 132.755   1
   1  -7  -1 6685.36 98.6584   1
  -1   7   0 13851.1 93.5747   1
   1  -7   1 977.341 102.977   1
   1   7   2 6011.16 114.595   1
   1  -7   3 3130.64 83.2445   1
   1  -7   4 54736.5 253.934   1
   1   7   5 4450.66 141.780   1
   1   7  -6 8214.21 277.787  -2
   1  -7   5 8214.21 277.787   1
   1  -7   6 1996.88 110.602   1
  -1  -7  -7 150.012 103.662   1
  -1  -7  -8 917.398 147.845   1
   1  -7   9 250.787 163.333   1
  -1  -7 -10 381.134 180.504   1
  -1   7 -11 151.845 229.378   1
  -1  -7 -12 348.856 258.030   1
  -1   7 -13 325.906 240.572   1
  -1   7 -14-39.1797 410.489   1
   1   8 -14 483.841 434.684   1
   1   8 -13-29.5457 251.220   1
   1  -8 -12 181.633 245.993   1
   1   8 -11 1098.48 246.085   1
   1   8 -10 246.465 210.767   1
   1   8  -9-171.300 277.028   1
   1   8  -8 176.593 262.269   1
   1   8  -7 1547.07 176.686   1
  -1  -8  -6 1366.30 378.100  -2
  -1   8   7 1366.30 378.100   1
   1   8  -6 194.869 121.447   1
  -1  -8   5 448.170 191.040   1
  -1  -8  -4 339.556 267.910  -2
  -1   8   5 339.556 267.910   1
  -1  -8   4 2372.29 149.357   1
  -1  -8  -3 3924.01 262.944  -2
  -1   8   4 3924.01 262.944   1
  -1   8   3 6297.76 130.062   1
  -1  -8   2 2655.07 82.0552   1
   1  -8  -1 9396.58 113.537   1
   1  -8   0 351.354 53.7305   1
   1  -8   1 2158.09 57.6730   1
   1   8   2-73.2000 99.9548   1
  -1   8  -3 1997.61 102.969   1
   1  -8   4-23.5811 77.9606   1
   1  -8   5 4212.02 131.396   1
  -1  -8   6 4340.51 304.875  -2
  -1   8  -5 4340.51 304.875   1
  -1   8  -6 128.210 99.5694   1
   1  -8   7 212.773 111.461   1
   1  -8   8 82.2320 119.151   1
  -1  -8  -9 1087.04 177.590   1
  -1  -8 -10 250.277 225.260   1
  -1   8 -11 199.975 236.459   1
  -1   8 -12-79.0634 250.556   1
  -1   8 -13-38.6389 238.153   1
  -1   8 -14 322.803 424.775   1
   1   9 -14 169.511 445.354   1
   1   9 -13-9.31829 260.720   1
   1  -9 -12 89.6338 245.191   1
   1   9 -11 180.375 230.374   1
   1  -9 -10 2.98066 220.676   1
   1   9  -9 2829.27 342.566   1
   1   9  -8-215.150 268.361   1
   1   9  -7-102.694 161.036   1
  -1  -9  -6 1338.06 327.607  -2
  -1   9   7 1338.06 327.607   1
  -1  -9   6 1172.08 112.148   1
  -1  -9   5 15.6791 181.064   1
  -1  -9  -4 1094.30 252.574  -2
  -1   9   5 1094.30 252.574   1
   1  -9  -4 8295.91 196.964   1
  -1  -9  -3 9444.63 315.808  -2
  -1   9   4 9444.63 315.808   1
  -1   9   3 8.97627 90.4943   1
   1  -9  -2 447.813 68.7464   1
   1   9  -1 4971.09 78.3201   1
   1   9   0 919.486 61.0502   1
   1  -9   1 562.938 52.8750   1
   1   9   2 3369.05 74.8004   1
   1  -9   3 1233.66 101.013   1
   1  -9   4 1219.40 110.166   1
   1  -9   5 199.768 100.705   1
  -1  -9   6 1092.96 272.883  -2
  -1   9  -5 1092.96 272.883   1
   1  -9   6 366.693 158.685   1
   1   9  -7 730.888 194.536  -2
   1  -9   6 730.888 194.536   1
  -1  -9  -7 18.4179 108.436   1
  -1   9  -8-37.0884 144.427   1
   1  -9   9 2783.03 191.310   1
  -1   9 -10 93.1191 227.590   1
  -1  -9 -11-89.2075 202.660   1
  -1  -9 -12 262.813 257.680   1
  -1   9 -13-60.4110 256.648   1
  -1   9 -14 78.0981 452.126   1
   1  10 -13-120.148 260.744   1
   1 -10 -12 355.691 251.738   1
   1  10 -11 2005.69 262.823   1
   1  10 -10 2058.78 353.156   1
   1 -10   8-362.857 417.730  -2
   1  10  -9-362.857 417.730   1
   1  10  -8 18.9714 269.172   1
  -1  10   7 368.786 137.716   1
   1 -10   6 440.982 340.103  -2
   1  10  -7 440.982 340.103   1
   1  10  -6 356.599 151.820   1
   1  10   5 794.083 198.814  -2
   1 -10  -6 794.083 198.814   1
   1  10  -5 684.695 149.557   1
  -1 -10  -4 587.625 252.135  -2
  -1  10   5 587.625 252.135   1
  -1 -10   4 165.000 129.442   1
   1  10   3 298.339 247.135  -2
   1 -10  -4 298.339 247.135   1
   1 -10  -3 3541.54 121.562   1
   1 -10  -2-4.00633 68.5819   1
   1  10  -1 32949.2 159.631   1
   1  10   0 18775.7 124.272   1
   1  10   1 17543.3 134.775   1
   1 -10   2 1243.02 64.7406   1
   1 -10   3 156.222 93.7641   1
   1 -10   4 14.9151 103.754   1
  -1  10  -5 759.544 93.8419   1
   1 -10   6 78.9719 132.182   1
   1  10  -7 225.181 191.936  -2
   1 -10   6 225.181 191.936   1
  -1 -10  -7 170.529 105.471   1
  -1  10  -8-7.41166 137.800   1
   1 -10   9-18.1943 162.916   1
  -1 -10 -10 953.960 235.285   1
  -1 -10 -11-114.034 242.791   1
  -1  10 -12 26.8079 252.801   1
  -1  10 -13 207.624 270.340   1
  -1  10 -14-91.4742 470.609   1
   1  11 -13 309.227 371.537   1
   1  11  12 245.959 562.019  -2
   1 -11 -13 245.959 562.019   1
   1 -11 -12-43.0250 256.569   1
   1  11 -11 425.301 243.600   1
   1  11 -10 542.177 322.284   1
   1 -11   8 644.345 420.300  -2
   1  11  -9 644.345 420.300   1
   1  11  -8 1052.00 291.879   1
   1  11  -7-325.699 249.093   1
   1  11   6 604.946 379.402  -2
   1 -11  -7 604.946 379.402   1
   1  11  -6 328.689 159.374   1
  -1 -11  -5 688.170 203.327  -2
  -1  11   6 688.170 203.327   1
  -1 -11   5 560.657 147.273   1
  -1 -11  -4 1677.87 274.648  -2
  -1  11   5 1677.87 274.648   1
   1  11  -4 5740.44 190.251   1
  -1 -11  -3 6643.53 317.028  -2
  -1  11   4 6643.53 317.028   1
  -1 -11   3-8.30067 80.8369   1
  -1 -11   2 96.2479 72.9278   1
  -1 -11   1 2283.70 74.8053   1
  -1  11   0 66895.9 230.231   1
   1 -11   1 537.485 61.4906   1
   1 -11   2-48.6367 57.6440   1
   1 -11   3 1661.36 77.8956   1
  -1  11  -4 1818.59 120.886   1
   1  11   5 573.642 104.351   1
  -1 -11   6 550.954 275.966  -2
  -1  11  -5 550.954 275.966   1
   1 -11   6 1961.90 133.883   1
  -1 -11   7 1748.84 305.065  -2
  -1  11  -6 1748.84 305.065   1
  -1 -11  -7-7.50928 167.890   1
   1  11  -8 488.499 198.041  -2
   1 -11   7 488.499 198.041   1
  -1 -11  -8 795.439 172.344   1
  -1 -11   9 945.951 386.142  -2
  -1  11  -8 945.951 386.142   1
  -1 -11  -9-2.77228 161.943   1
  -1 -11 -10 445.783 228.274   1
  -1 -11 -11-79.0119 234.192   1
  -1  11 -12 71.2567 240.905   1
  -1  11 -13 193.465 277.934   1
   1 -12 -13 536.180 271.592   1
   1 -12 -12 222.346 372.157   1
   1 -12  11-159.608 526.760  -2
   1  12 -12-159.608 526.760   1
   1  12 -11 775.306 360.030   1
   1  12 -10 1397.47 353.544   1
   1  12  -9-140.863 291.044   1
   1  12  -8 112.906 284.442   1
   1  12   7-31.0146 425.458  -2
   1 -12  -8-31.0146 425.458   1
   1  12  -7 54.9232 259.629   1
   1  12   6-337.902 375.835  -2
   1 -12  -7-337.902 375.835   1
  -1 -12   6 54.9371 164.492   1
  -1 -12  -5 278.136 209.597  -2
  -1  12   6 278.136 209.597   1
   1  12  -5 378.404 150.759   1
  -1 -12  -4 1031.14 277.602  -2
  -1  12   5 1031.14 277.602   1
  -1  12   4 1834.62 128.024   1
  -1 -12   3 529.580 85.0970   1
  -1 -12   2 127.787 73.2897   1
  -1 -12   1 47790.4 206.160   1
  -1 -12   0 11020.5 114.565   1
   1 -12   1-71.5595 63.2978   1
   1  12   2-16.8670 63.1213   1
   1 -12   3 1183.72 76.7350   1
   1 -12   4 507.721 108.986   1
  -1 -12  -5 674.680 130.657   1
  -1 -12   6 375.495 296.262  -2
  -1  12  -5 375.495 296.262   1
   1 -12   6 112.764 105.055   1
  -1 -12   7-23.7224 313.687  -2
  -1  12  -6-23.7224 313.687   1
   1 -12   7 69.0526 175.974   1
  -1 -12   8-94.7618 194.720  -2
  -1  12  -7-94.7618 194.720   1
   1 -12   8 89.2655 153.089   1
  -1 -12   9 384.218 361.885  -2
  -1  12  -8 384.218 361.885   1
  -1 -12  -9 1086.08 343.632   1
  -1 -12  10 1552.43 276.074  -2
  -1  12  -9 1552.43 276.074   1
  -1  12 -10 66.8216 210.328   1
  -1  12 -11 339.692 242.144   1
  -1  12 -12 100.986 333.601   1
  -1  12 -13 202.236 388.944   1
   1 -13 -13-265.703 417.455   1
   1 -13  12 82.6946 510.228  -2
   1  13 -13 82.6946 510.228   1
   1 -13  11 255.804 373.735  -2
   1  13 -12 255.804 373.735   1
   1 -13  10-58.4697 483.855  -2
   1  13 -11-58.4697 483.855   1
   1 -13   9 595.739 452.574  -2
   1  13 -10 595.739 452.574   1
   1  13  -9 383.517 314.218   1
   1  13  -8 1124.21 307.869   1
   1  13   7 1010.84 430.148  -2
   1 -13  -8 1010.84 430.148   1
   1  13  -7-149.304 269.890   1
   1  13   6 810.817 387.950  -2
   1 -13  -7 810.817 387.950   1
   1  13  -6 292.126 261.076   1
  -1 -13  -5 364.354 225.329  -2
  -1  13   6 364.354 225.329   1
   1  13  -5 686.161 160.716   1
  -1 -13  -4 335.433 278.053  -2
  -1  13   5 335.433 278.053   1
  -1 -13   4-68.6315 192.631   1
  -1 -13  -3-372.592 274.635  -2
  -1  13   4-372.592 274.635   1
  -1  13   3-95.5253 85.2452   1
  -1  13   2 17426.3 162.729   1
  -1  13   1 1842.51 75.7703   1
  -1 -13   0 1325.38 71.8801   1
   1 -13   1 272.743 75.0807   1
   1 -13   2 1308.41 79.5674   1
   1 -13   3 18.9930 60.8817   1
  -1 -13  -4 93.1922 70.7173   1
   1 -13   5 672.848 179.472   1
  -1 -13   6 592.644 303.596  -2
  -1  13  -5 592.644 303.596   1
  -1 -13  -6 3227.20 140.702   1
  -1 -13   7 4435.80 373.929  -2
  -1  13  -6 4435.80 373.929   1
  -1 -13  -7 245.334 294.763   1
   1  13  -8 288.072 191.528  -2
   1 -13   7 288.072 191.528   1
  -1 -13  -8 62.6537 302.772   1
   1  13  -9 309.869 228.810  -2
   1 -13   8 309.869 228.810   1
  -1 -13  -9 464.570 197.817   1
  -1 -13  10 692.490 409.043  -2
  -1  13  -9 692.490 409.043   1
  -1 -13 -10 96.6577 357.705   1
  -1 -13  11-222.560 414.274  -2
  -1  13 -10-222.560 414.274   1
  -1  13 -11 46.7022 245.939   1
  -1  13 -12-94.9794 307.519   1
  -1  13 -13 158.244 407.739   1
   1 -14  12 271.863 523.507  -2
   1  14 -13 271.863 523.507   1
   1 -14  11 11.7346 538.438  -2
   1  14 -12 11.7346 538.438   1
   1 -14  10-2.19498 520.335  -2
   1  14 -11-2.19498 520.335   1
   1  14 -10 333.209 348.036   1
   1 -14   8 210.765 419.358  -2
   1  14  -9 210.765 419.358   1
   1 -14   7-71.3905 285.332  -2
   1  14  -8-71.3905 285.332   1
   1  14   6-135.942 278.448  -2
   1 -14  -7-135.942 278.448   1
   1  14  -6 2568.77 296.779   1
   1  14   5 2789.79 260.571  -2
   1 -14  -6 2789.79 260.571   1
  -1 -14   5 4901.03 212.002   1
   1  14   4 3910.17 242.287  -2
   1 -14  -5 3910.17 242.287   1
  -1 -14   4 34.4460 205.732   1
  -1 -14  -3-607.466 284.007  -2
  -1  14   4-607.466 284.007   1
  -1  14   3 115.348 123.949   1
  -1  14   2 68.3349 80.4506   1
  -1 -14   1 21148.8 170.004   1
   1  14   0-26.6163 71.9224   1
   1 -14   1 215.169 80.8776   1
   1 -14   2 431.858 75.1895   1
   1 -14   3 87.9264 64.0875   1
  -1 -14  -4 334.258 78.0830   1
  -1 -14  -5 1647.56 178.862   1
  -1 -14   6 2977.86 328.265  -2
  -1  14  -5 2977.86 328.265   1
  -1 -14  -6-57.4259 276.953   1
  -1 -14   7-55.8902 179.167  -2
  -1  14  -6-55.8902 179.167   1
  -1 -14  -7 107.505 296.470   1
  -1 -14   8 27.4430 185.856  -2
  -1  14  -7 27.4430 185.856   1
  -1 -14  -8 770.911 335.517   1
   1  14  -9 822.485 239.076  -2
   1 -14   8 822.485 239.076   1
  -1 -14  -9 1384.31 209.571   1
  -1 -14  10 976.157 393.550  -2
  -1  14  -9 976.157 393.550   1
  -1 -14 -10-12.9899 338.336   1
  -1 -14  11-114.660 408.596  -2
  -1  14 -10-114.660 408.596   1
  -1 -14 -11 23.6381 389.366   1
  -1 -14  12 3.82410 468.694  -2
  -1  14 -11 3.82410 468.694   1
  -1  14 -12-447.485 259.941   1
  -1  14 -13-275.024 426.713   1
   1 -15  11-447.280 514.248  -2
   1  15 -12-447.280 514.248   1
   1 -15  10 106.548 517.142  -2
   1  15 -11 106.548 517.142   1
   1 -15   9 385.882 483.746  -2
   1  15 -10 385.882 483.746   1
   1 -15   8 1110.75 449.063  -2
   1  15  -9 1110.75 449.063   1
   1  15   7 537.862 295.153  -2
   1 -15  -8 537.862 295.153   1
   1 -15   6 212.413 288.428  -2
   1  15  -7 212.413 288.428   1
   1  15  -6 14171.2 441.374   1
   1  15   5 13529.1 513.040  -2
   1 -15  -6 13529.1 513.040   1
  -1 -15  -4 5089.95 256.737  -2
  -1  15   5 5089.95 256.737   1
  -1 -15   4 5625.72 305.161   1
  -1 -15  -3 5574.08 332.889  -2
  -1  15   4 5574.08 332.889   1
  -1 -15   3 164.639 127.017   1
  -1  15   2 4609.50 135.033   1
  -1  15   1 5953.57 127.552   1
  -1  15   0 79.6789 74.5475   1
   1 -15   1 104.970 83.5821   1
   1  15   2 2094.98 85.7615   1
   1 -15   3 105.738 73.5311   1
   1  15   4 14020.7 164.883   1
   1 -15   5-156.876 103.442   1
  -1 -15  -6-96.5151 210.695   1
  -1 -15   7 575.340 330.934  -2
  -1  15  -6 575.340 330.934   1
  -1 -15  -7 180.049 298.986   1
   1  15  -8 219.119 194.518  -2
   1 -15   7 219.119 194.518   1
  -1 -15  -8 154.940 324.444   1
  -1 -15   9 185.271 238.484  -2
  -1  15  -8 185.271 238.484   1
  -1 -15  -9 199.249 340.665   1
  -1 -15  10 447.689 374.503  -2
  -1  15  -9 447.689 374.503   1
  -1 -15 -10 93.1417 350.208   1
  -1 -15  11-98.4723 418.920  -2
  -1  15 -10-98.4723 418.920   1
  -1 -15 -11-296.252 403.744   1
  -1 -15  12-245.765 431.628  -2
  -1  15 -11-245.765 431.628   1
  -1 -15  13-252.779 548.908  -2
  -1  15 -12-252.779 548.908   1
  -1  15 -13 55.5529 413.194   1
   1 -16  11-258.626 505.946  -2
   1  16 -12-258.626 505.946   1
   1 -16  10 1336.71 563.366  -2
   1  16 -11 1336.71 563.366   1
   1  16 -10 145.132 363.342   1
   1 -16   8-282.147 327.789  -2
   1  16  -9-282.147 327.789   1
   1  16  -8-102.683 315.516   1
   1  16   7-144.777 417.484  -2
   1 -16  -8-144.777 417.484   1
   1  16  -7 4891.59 351.767   1
   1  16   6 3989.96 463.114  -2
   1 -16  -7 3989.96 463.114   1
  -1 -16   6 293.633 193.175   1
   1  16   5 3608.13 449.750  -2
   1 -16  -6 3608.13 449.750   1
   1  16   4 3661.18 255.382  -2
   1 -16  -5 3661.18 255.382   1
   1 -16  -4 464.494 228.902   1
  -1 -16  -3 2652.12 278.399  -2
  -1  16   4 2652.12 278.399   1
  -1 -16   3 104.566 128.778   1
  -1  16   2 48.2226 96.0956   1
  -1 -16   1 274.893 86.5704   1
   1  16   0 1210.39 87.9122   1
  -1 -16  -1 1064.89 118.479   1
   1  16  -2 663.952 171.562  -2
   1 -16   1 663.952 171.562   1
  -1 -16  -2 102.318 71.1845   1
   1 -16   3 4492.09 109.533   1
  -1 -16  -4 1136.20 102.560   1
  -1 -16  -5 6710.20 162.440   1
  -1 -16  -6 447.403 295.704   1
  -1 -16   7 2400.83 351.998  -2
  -1  16  -6 2400.83 351.998   1
  -1 -16  -7 151.233 298.222   1
   1  16  -8-215.670 204.629  -2
   1 -16   7-215.670 204.629   1
  -1 -16  -8 381.875 322.267   1
  -1 -16   9-221.074 388.647  -2
  -1  16  -8-221.074 388.647   1
  -1 -16  -9-34.8395 363.220   1
  -1 -16  10 67.1516 388.057  -2
  -1  16  -9 67.1516 388.057   1
  -1 -16 -10-75.1208 327.448   1
  -1 -16  11 157.767 478.610  -2
  -1  16 -10 157.767 478.610   1
  -1 -16 -11-342.806 412.234   1
  -1 -16  12 198.468 457.753  -2
  -1  16 -11 198.468 457.753   1
  -1 -16  13 694.470 562.642  -2
  -1  16 -12 694.470 562.642   1
   1 -17  11-357.078 507.396  -2
   1  17 -12-357.078 507.396   1
   1 -17  10-93.2403 548.848  -2
   1  17 -11-93.2403 548.848   1
   1 -17   9 809.140 477.246  -2
   1  17 -10 809.140 477.246   1
   1 -17   8 508.264 326.039  -2
   1  17  -9 508.264 326.039   1
   1 -17   7 78.3468 299.026  -2
   1  17  -8 78.3468 299.026   1
   1  17   6-214.931 412.601  -2
   1 -17  -7-214.931 412.601   1
  -1 -17   6 17597.3 416.705   1
   1  17   5 19780.1 579.893  -2
   1 -17  -6 19780.1 579.893   1
  -1 -17   5 2769.86 238.007   1
   1  17   4 20617.6 366.935  -2
   1 -17  -5 20617.6 366.935   1
   1  17   3 1018.97 202.600  -2
   1 -17  -4 1018.97 202.600   1
  -1  17   3-6.16269 153.863   1
  -1  17   2 288.025 178.525   1
  -1  17   1 282.864 119.151   1
   1  17   0 1050.13 220.394  -2
   1 -17  -1 1050.13 220.394   1
  -1  17   0 211.572 104.621   1
   1  17  -1 526.060 189.400  -2
   1 -17   0 526.060 189.400   1
  -1 -17  -1 296.194 108.405   1
   1  17  -2 146.422 177.768  -2
   1 -17   1 146.422 177.768   1
  -1 -17  -2 105.884 75.0136   1
   1 -17   3 2457.75 103.170   1
   1 -17   4 44820.4 470.347   1
   1  17  -5 49620.0 448.596  -2
   1 -17   4 49620.0 448.596   1
  -1 -17  -5 82.1465 106.870   1
  -1 -17  -6 517.411 297.759   1
   1  17  -7 287.761 150.242  -2
   1 -17   6 287.761 150.242   1
  -1 -17  -7 56.7033 307.989   1
   1  17  -8 0.59987 206.608  -2
   1 -17   7 0.59987 206.608   1
  -1 -17  -8 866.999 361.356   1
  -1 -17   9 925.676 370.355  -2
  -1  17  -8 925.676 370.355   1
  -1 -17  -9 177.243 364.954   1
  -1 -17  10 350.293 412.016  -2
  -1  17  -9 350.293 412.016   1
  -1 -17 -10 156.855 370.245   1
  -1 -17  11 362.326 454.928  -2
  -1  17 -10 362.326 454.928   1
  -1 -17 -11 243.312 416.463   1
  -1 -17  12 413.141 453.881  -2
  -1  17 -11 413.141 453.881   1
  -1 -17  13-757.952 606.202  -2
  -1  17 -12-757.952 606.202   1
   1 -18  11 87.6501 528.247  -2
   1  18 -12 87.6501 528.247   1
   1 -18  10-107.735 516.760  -2
   1  18 -11-107.735 516.760   1
   1 -18   9 308.383 525.246  -2
   1  18 -10 308.383 525.246   1
   1  18   8 366.287 334.893  -2
   1 -18  -9 366.287 334.893   1
   1  18  -8 984.273 329.567   1
   1  18   7 917.226 437.706  -2
   1 -18  -8 917.226 437.706   1
  -1 -18   7 903.375 220.406   1
   1  18   6 1216.55 430.518  -2
   1 -18  -7 1216.55 430.518   1
  -1 -18   6 7490.36 321.500   1
   1  18   5 11384.1 510.512  -2
   1 -18  -6 11384.1 510.512   1
  -1 -18   5 5886.61 297.429   1
   1  18   4 9599.91 472.431  -2
   1 -18  -5 9599.91 472.431   1
  -1 -18   4 483.581 138.497   1
   1  18   3 1551.82 354.683  -2
   1 -18  -4 1551.82 354.683   1
  -1  18   3 874.968 182.180   1
  -1  18   2 39.7574 154.102   1
  -1 -18   1 65.9439 114.736   1
   1  18   0 1374.83 224.807  -2
   1 -18  -1 1374.83 224.807   1
  -1  18   0 1717.84 104.013   1
   1  18  -1 2440.12 224.495  -2
   1 -18   0 2440.12 224.495   1
  -1 -18  -1 3543.62 143.781   1
   1  18  -2 4080.05 222.955  -2
   1 -18   1 4080.05 222.955   1
   1 -18   2-106.239 110.670   1
   1  18  -3 60.3202 174.163  -2
   1 -18   2 60.3202 174.163   1
   1 -18   3 1792.50 178.467   1
   1  18  -4 1594.99 190.898  -2
   1 -18   3 1594.99 190.898   1
  -1 -18  -4 6560.43 357.814   1
   1  18  -5 6191.18 223.475  -2
   1 -18   4 6191.18 223.475   1
  -1 -18  -5 5497.26 365.960   1
   1  18  -6 5984.98 220.075  -2
   1 -18   5 5984.98 220.075   1
  -1 -18  -6 76.4913 299.064   1
   1  18  -7 256.232 159.793  -2
   1 -18   6 256.232 159.793   1
  -1 -18  -7 281.067 325.252   1
  -1 -18  -8 100.539 358.388   1
  -1 -18   9 164.954 356.523  -2
  -1  18  -8 164.954 356.523   1
  -1 -18  -9-7.24210 363.353   1
  -1 -18  10 321.148 426.252  -2
  -1  18  -9 321.148 426.252   1
  -1 -18 -10 116.376 369.804   1
  -1 -18  11 816.413 437.384  -2
  -1  18 -10 816.413 437.384   1
  -1 -18 -11 342.440 446.418   1
  -1 -18  12 271.098 539.679  -2
  -1  18 -11 271.098 539.679   1
  -1 -18  13-75.1409 603.528  -2
  -1  18 -12-75.1409 603.528   1
   1 -19  10 402.381 480.454  -2
   1  19 -11 402.381 480.454   1
   1 -19   9 171.448 508.741  -2
   1  19 -10 171.448 508.741   1
   1  19  -9 682.711 358.446   1
   1  19   8 538.442 476.328  -2
   1 -19  -9 538.442 476.328   1
  -1  19  -7 125.104 254.543  -2
  -1 -19   8 125.104 254.543   1
  -1 -19   7-21.7886 222.515   1
   1  19   6 408.268 416.151  -2
   1 -19  -7 408.268 416.151   1
  -1 -19   6 8455.78 331.710   1
   1  19   5 10160.2 484.980  -2
   1 -19  -6 10160.2 484.980   1
  -1 -19   5 2480.98 251.963   1
   1  19   4 4976.12 426.950  -2
   1 -19  -5 4976.12 426.950   1
   1  19   3 1080.11 221.230  -2
   1 -19  -4 1080.11 221.230   1
  -1  19   3-41.3127 129.658   1
  -1 -19   2-97.6397 116.867   1
  -1  19   1 495.132 123.702   1
   1  19   0 1071.18 194.940  -2
   1 -19  -1 1071.18 194.940   1
   1  19   0 3050.33 121.150   1
   1  19  -1 4276.65 252.081  -2
   1 -19   0 4276.65 252.081   1
  -1 -19  -1 784.551 125.461   1
   1  19  -2 1109.27 207.454  -2
   1 -19   1 1109.27 207.454   1
   1 -19   2 37.2546 127.567   1
   1  19  -3-359.474 179.452  -2
   1 -19   2-359.474 179.452   1
  -1 -19  -3 3177.02 307.055   1
   1  19  -4 1721.90 177.823  -2
   1 -19   3 1721.90 177.823   1
  -1 -19  -4 4685.04 338.070   1
   1  19  -5 4145.31 203.222  -2
   1 -19   4 4145.31 203.222   1
  -1 -19  -5 376.999 305.392   1
   1  19  -6 4064.82 212.779  -2
   1 -19   5 4064.82 212.779   1
  -1 -19  -6-57.8427 293.571   1
   1  19  -7-39.7316 151.010  -2
   1 -19   6-39.7316 151.010   1
  -1 -19  -7 24.9107 320.069   1
  -1 -19  -8 314.437 361.763   1
  -1 -19  -9-33.7272 349.338   1
  -1 -19  10 252.742 426.355  -2
  -1  19  -9 252.742 426.355   1
  -1 -19 -10 298.630 406.485   1
  -1 -19  11 233.778 411.087  -2
  -1  19 -10 233.778 411.087   1
  -1 -19  12 381.399 524.798  -2
  -1  19 -11 381.399 524.798   1
   1 -20  10 633.801 492.180  -2
   1  20 -11 633.801 492.180   1
   1 -20   9 382.677 486.917  -2
   1  20 -10 382.677 486.917   1
   1  20   8 348.420 245.027  -2
   1 -20  -9 348.420 245.027   1
  -1 -20   8 136.900 217.152   1
   1  20   7-790.540 473.565  -2
   1 -20  -8-790.540 473.565   1
  -1 -20   7 20.4288 210.126   1
   1  20   6 4.95146 426.933  -2
   1 -20  -7 4.95146 426.933   1
  -1 -20   6 1070.93 236.823   1
   1  20   5 1614.25 406.051  -2
   1 -20  -6 1614.25 406.051   1
  -1 -20   5 2206.08 251.490   1
   1  20   4 2878.25 391.370  -2
   1 -20  -5 2878.25 391.370   1
  -1 -20   4-297.769 207.824   1
  -1 -20  -3 347.529 233.368  -2
  -1  20   4 347.529 233.368   1
  -1 -20   3-118.690 141.213   1
   1  20   2 1.68195 318.415  -2
   1 -20  -3 1.68195 318.415   1
  -1 -20   2 157.982 120.200   1
  -1  20   1 42.6873 114.135   1
   1  20   0 84.1380 97.6690   1
   1  20  -1 332.873 189.542  -2
   1 -20   0 332.873 189.542   1
  -1 -20  -1 978.717 171.704   1
   1  20  -2 1059.75 210.029  -2
   1 -20   1 1059.75 210.029   1
  -1 -20  -2 308.156 240.126   1
   1  20  -3-30.4143 161.559  -2
   1 -20   2-30.4143 161.559   1
  -1 -20  -3 1208.11 262.436   1
   1  20  -4 434.274 160.925  -2
   1 -20   3 434.274 160.925   1
  -1 -20  -4 927.904 274.982   1
   1  20  -5 1761.61 188.041  -2
   1 -20   4 1761.61 188.041   1
  -1 -20  -5 476.960 301.415   1
   1  20  -6 453.207 175.267  -2
   1 -20   5 453.207 175.267   1
  -1 -20  -6 580.558 323.183   1
   1  20  -7 32.2719 145.492  -2
   1 -20   6 32.2719 145.492   1
  -1 -20  -7 107.609 332.131   1
  -1 -20  -8 19.4071 370.711   1
  -1 -20  -9 187.880 350.277   1
  -1 -20 -10-200.421 425.707   1
  -1 -20  11-42.5311 455.957  -2
  -1  20 -10-42.5311 455.957   1
  -1 -20  12 640.954 567.030  -2
  -1  20 -11 640.954 567.030   1
  -1  21  -9 251.409 345.555  -2
  -1 -21  10 251.409 345.555   1
   1  21   8 407.813 254.543  -2
   1 -21  -9 407.813 254.543   1
  -1 -21   8 64.1882 187.247   1
   1  21   7 391.822 484.679  -2
   1 -21  -8 391.822 484.679   1
  -1 -21   7-0.20578 207.603   1
   1  21   6 678.375 443.066  -2
   1 -21  -7 678.375 443.066   1
  -1 -21   6 84.8859 208.823   1
   1  21   5 74.0523 402.837  -2
   1 -21  -6 74.0523 402.837   1
  -1 -21   5 85.8935 209.176   1
   1  21   4 156.108 367.042  -2
   1 -21  -5 156.108 367.042   1
  -1 -21   4-210.133 210.343   1
   1  21   3 712.811 363.977  -2
   1 -21  -4 712.811 363.977   1
  -1  21   3-192.488 149.998   1
   1  21   2 247.916 300.925  -2
   1 -21  -3 247.916 300.925   1
  -1  21   2 30.0773 137.494   1
  -1 -21   1 490.825 136.167   1
   1  21   0 3189.48 194.735   1
   1  21  -1 297.225 176.175  -2
   1 -21   0 297.225 176.175   1
  -1 -21  -1-73.4786 235.379   1
   1  21  -2 229.797 165.809  -2
   1 -21   1 229.797 165.809   1
  -1 -21  -2 449.855 246.299   1
   1  21  -3 77.4563 165.480  -2
   1 -21   2 77.4563 165.480   1
  -1 -21  -3 1105.43 270.795   1
   1  21  -4 711.677 181.570  -2
   1 -21   3 711.677 181.570   1
  -1 -21  -4 139.520 276.837   1
   1  21  -5 136.058 160.769  -2
   1 -21   4 136.058 160.769   1
  -1 -21  -5 275.721 299.309   1
   1  21  -6-121.723 174.355  -2
   1 -21   5-121.723 174.355   1
  -1 -21  -6 1309.32 338.553   1
  -1 -21  -7-215.997 349.005   1
  -1 -21  -8-330.416 375.246   1
  -1 -21  -9 84.3042 356.209   1
  -1 -21 -10 5.34377 465.163   1
  -1 -22   9 28.8232 242.974   1
   1  22   8 118.747 531.440  -2
   1 -22  -9 118.747 531.440   1
  -1 -22   8 173.736 203.488   1
   1  22   7 31.9291 490.747  -2
   1 -22  -8 31.9291 490.747   1
  -1 -22   7 100.598 183.777   1
   1  22   6 164.639 452.260  -2
   1 -22  -7 164.639 452.260   1
  -1 -22   6 87.7003 209.688   1
   1  22   5-60.8309 413.833  -2
   1 -22  -6-60.8309 413.833   1
  -1 -22   5-134.136 218.357   1
   1  22   4 263.695 366.582  -2
   1 -22  -5 263.695 366.582   1
  -1 -22   4 293.767 210.976   1
   1  22   3 203.945 291.974  -2
   1 -22  -4 203.945 291.974   1
  -1  22   3-107.083 150.638   1
   1  22   2 622.929 333.085  -2
   1 -22  -3 622.929 333.085   1
  -1 -22   2 290.198 145.470   1
   1  22   1 762.611 296.751  -2
   1 -22  -2 762.611 296.751   1
  -1  22   1 6537.18 203.369   1
  -1 -22   0 456.230 249.191   1
  -1 -22  -1 99.1170 236.046   1
   1  22  -2 187.291 144.561  -2
   1 -22   1 187.291 144.561   1
  -1 -22  -2 1150.25 267.628   1
   1  22  -3 713.876 200.190  -2
   1 -22   2 713.876 200.190   1
  -1 -22  -3 309.676 268.099   1
   1  22  -4-436.928 188.523  -2
   1 -22   3-436.928 188.523   1
  -1 -22  -4 284.267 281.578   1
   1  22  -5 174.819 158.042  -2
   1 -22   4 174.819 158.042   1
  -1 -22  -5 117.780 302.320   1
  -1 -22  -6 158.947 332.682   1
  -1 -22  -7-167.919 359.317   1
  -1 -22  -8 654.754 400.643   1
  -1  22  10 883.675 536.077  -2
  -1 -22  -9 883.675 536.077   1
   1  23   8-71.3656 559.149  -2
   1 -23  -9-71.3656 559.149   1
   1  23   7-15.5303 258.187  -2
   1 -23  -8-15.5303 258.187   1
   1  23   6-175.320 228.340  -2
   1 -23  -7-175.320 228.340   1
  -1 -23   6 353.084 187.245   1
   1  23   5 402.627 431.397  -2
   1 -23  -6 402.627 431.397   1
  -1 -23   5 53.2651 216.400   1
   1  23   4 474.380 417.384  -2
   1 -23  -5 474.380 417.384   1
  -1 -23   4 318.678 222.255   1
   1  23   3 577.174 319.044  -2
   1 -23  -4 577.174 319.044   1
  -1 -23   3-70.8525 207.132   1
   1  23   2 755.098 349.726  -2
   1 -23  -3 755.098 349.726   1
  -1  23   2 2044.48 173.681   1
   1  23   1 2084.93 325.478  -2
   1 -23  -2 2084.93 325.478   1
  -1 -23   1 259.940 148.081   1
  -1 -23   0 22.1241 242.995   1
  -1 -23  -1-236.800 254.793   1
   1  23  -2 187.295 185.541  -2
   1 -23   1 187.295 185.541   1
  -1 -23  -2 2139.88 297.406   1
   1  23  -3 643.157 170.791  -2
   1 -23   2 643.157 170.791   1
  -1 -23  -3 166.973 286.023   1
   1  23  -4 60.3035 179.811  -2
   1 -23   3 60.3035 179.811   1
  -1 -23  -4 628.764 297.131   1
  -1 -23  -5 415.172 321.226   1
  -1 -23  -6-144.788 344.363   1
  -1 -23  -7 186.099 365.907   1
  -1  23   9-221.438 542.538  -2
  -1 -23  -8-221.438 542.538   1
  -1 -23  -9 1990.27 432.592   1
   1  24   8 287.739 494.380  -2
   1 -24  -9 287.739 494.380   1
   1  24   7-538.933 503.982  -2
   1 -24  -8-538.933 503.982   1
  -1  24  -6-217.124 244.689  -2
  -1 -24   7-217.124 244.689   1
  -1 -24   6 3.17021 191.810   1
   1  24   5 319.525 436.557  -2
   1 -24  -6 319.525 436.557   1
   1  24   4-85.3294 225.283  -2
   1 -24  -5-85.3294 225.283   1
  -1  24  -3 161.909 230.110  -2
  -1 -24   4 161.909 230.110   1
  -1 -24   3 647.618 236.565   1
   1  24   2 962.928 349.745  -2
   1 -24  -3 962.928 349.745   1
  -1 -24   2 247.713 223.057   1
   1  24   1 373.526 298.175  -2
   1 -24  -2 373.526 298.175   1
  -1 -24   1-135.951 156.519   1
  -1 -24   0 427.803 267.911   1
  -1 -24  -1 50.6157 275.579   1
  -1 -24  -2 57.2228 266.643   1
   1  24  -3 28.4748 153.890  -2
   1 -24   2 28.4748 153.890   1
  -1 -24  -3 817.812 299.245   1
  -1 -24  -4 685.215 328.444   1
  -1 -24  -5-44.6524 333.887   1
  -1 -24  -6-60.5529 348.147   1
  -1 -24  -7 86.0264 385.813   1
  -1 -24  -8 496.908 429.601   1
   1  25   8-585.450 497.702  -2
   1 -25  -9-585.450 497.702   1
   1  25   7-445.564 457.659  -2
   1 -25  -8-445.564 457.659   1
   1  25   6-287.649 519.202  -2
   1 -25  -7-287.649 519.202   1
   1  25   5 61.0479 243.375  -2
   1 -25  -6 61.0479 243.375   1
  -1  25  -4 218.843 236.460  -2
  -1 -25   5 218.843 236.460   1
  -1 -25   4 68.5766 187.826   1
   1  25   3 129.536 398.024  -2
   1 -25  -4 129.536 398.024   1
  -1 -25   3 136.381 195.489   1
   1  25   2 458.510 320.825  -2
   1 -25  -3 458.510 320.825   1
  -1 -25   2 160.961 227.626   1
   1  25   1 530.743 274.814  -2
   1 -25  -2 530.743 274.814   1
  -1 -25   1-155.336 265.810   1
   1  25   0 375.935 257.964  -2
   1 -25  -1 375.935 257.964   1
  -1 -25   0 1161.43 284.250   1
  -1 -25  -1 91.8810 267.119   1
  -1 -25  -2 494.501 272.844   1
  -1 -25  -3 322.774 300.758   1
  -1 -25  -4 892.183 339.398   1
  -1 -25  -5 111.526 333.423   1
  -1 -25  -6-23.6195 370.069   1
  -1 -25  -7 173.778 398.722   1
  -1 -25  -8 630.726 442.493   1
   1  26   8 119.180 578.667  -2
   1 -26  -9 119.180 578.667   1
   1  26   7 133.886 471.908  -2
   1 -26  -8 133.886 471.908   1
   1  26   6 507.159 417.266  -2
   1 -26  -7 507.159 417.266   1
   1  26   5-116.551 419.272  -2
   1 -26  -6-116.551 419.272   1
   1  26   4 77.0776 239.342  -2
   1 -26  -5 77.0776 239.342   1
   1  26   3 12.2507 213.835  -2
   1 -26  -4 12.2507 213.835   1
   1  26   2 328.340 205.490  -2
   1 -26  -3 328.340 205.490   1
  -1 -26   2-168.401 219.153   1
   1  26   1 488.715 288.920  -2
   1 -26  -2 488.715 288.920   1
   1  26   0 423.986 238.721  -2
   1 -26  -1 423.986 238.721   1
  -1 -26   0-255.169 268.908   1
  -1 -26  -1 364.733 275.455   1
  -1 -26  -2 169.758 285.185   1
  -1 -26  -3 414.310 310.482   1
  -1 -26  -4 168.726 325.428   1
  -1 -26  -5 741.009 368.358   1
  -1 -26  -6 466.007 382.386   1
  -1 -26  -7 99.4652 401.424   1
   1  27   7-547.256 549.994  -2
   1 -27  -8-547.256 549.994   1
   1  27   6-16.1324 467.767  -2
   1 -27  -7-16.1324 467.767   1
   1  27   5-61.6266 410.724  -2
   1 -27  -6-61.6266 410.724   1
   1  27   4-24.0844 390.347  -2
   1 -27  -5-24.0844 390.347   1
  -1  27  -3 119.351 230.510  -2
  -1 -27   4 119.351 230.510   1
  -1  27  -2 20.0274 220.738  -2
  -1 -27   3 20.0274 220.738   1
   1  27   1 64.7486 231.900  -2
   1 -27  -2 64.7486 231.900   1
  -1 -27   1-186.663 216.599   1
  -1  27   1-82.6737 390.131  -2
  -1 -27   0-82.6737 390.131   1
  -1  27   2 483.010 426.033  -2
  -1 -27  -1 483.010 426.033   1
  -1 -27  -2 370.004 307.248   1
  -1 -27  -3 1006.43 338.184   1
  -1 -27  -4 256.779 340.305   1
  -1 -27  -5 540.664 383.064   1
  -1 -27  -6 330.978 337.498   1
  -1 -27  -7 153.799 390.710   1
   1  28   7 252.237 611.974  -2
   1 -28  -8 252.237 611.974   1
   1  28   6 616.889 526.169  -2
   1 -28  -7 616.889 526.169   1
   1  28   5-202.887 498.298  -2
   1 -28  -6-202.887 498.298   1
   1  28   4 807.104 430.921  -2
   1 -28  -5 807.104 430.921   1
   1  28   3 699.177 407.476  -2
   1 -28  -4 699.177 407.476   1
  -1  28  -1 231.829 317.173  -2
  -1 -28   2 231.829 317.173   1
  -1 -28   1-231.524 225.511   1
  -1 -28   0-1.01296 230.398   1
  -1 -28  -1 314.218 246.761   1
  -1  28   3 276.856 376.960  -2
  -1 -28  -2 276.856 376.960   1
  -1 -28  -3 381.767 291.472   1
  -1 -28  -4 276.415 296.099   1
  -1 -28  -5-96.5698 324.077   1
  -1 -28  -6 318.152 365.597   1
  -1  29   0 192.762 387.273  -2
  -1 -29   1 192.762 387.273   1
  -1  29   1-156.138 374.983  -2
  -1 -29   0-156.138 374.983   1
  -1 -29  -1 37.0408 261.490   1
  -1 -29  -2 264.178 259.704   1
  -1 -29  -3 352.521 309.095   1
  -1  29   5 290.341 452.253  -2
  -1 -29  -4 290.341 452.253   1
  -1 -29  -5 179.723 360.732   1
  -1 -29  -6 137.215 418.239   1
  -1  30   2 425.770 457.449  -2
  -1 -30  -1 425.770 457.449   1
  -1 -30  -2 516.815 338.976   1
  -1  30   4 48.3641 545.355  -2
  -1 -30  -3 48.3641 545.355   1
  -1  30   5 36.4515 551.473  -2
  -1 -30  -4 36.4515 551.473   1
  -1 -30  -5 499.582 393.929   1
  -1  31   4 333.391 568.577  -2
  -1 -31  -3 333.391 568.577   1
   2   0  13 494.913 621.705  -2
   2   0 -14 494.913 621.705   1
   2   0  12 153.162 534.870  -2
   2   0 -13 153.162 534.870   1
   2   0  11 1986.68 454.873  -2
   2   0 -12 1986.68 454.873   1
   2   0  10 875.445 371.843  -2
   2   0 -11 875.445 371.843   1
   2   0   9 3055.03 371.019  -2
   2   0 -10 3055.03 371.019   1
   2   0   8 5011.65 389.312  -2
   2   0  -9 5011.65 389.312   1
   2   0   7 126.388 284.565  -2
   2   0  -8 126.388 284.565   1
  -2   0  -4 1.64462 248.803  -2
  -2   0   5 1.64462 248.803   1
  -2   0  -3 20492.5 352.060  -2
  -2   0   4 20492.5 352.060   1
  -2   0  -2 119.485 223.299  -2
  -2   0   3 119.485 223.299   1
  -2   0  -1 999999. 6103.41  -2
  -2   0   2 999999. 6103.41   1
  -2   0   1-20.7948 71.4328   1
  -2   0   0 807.822 65.3170   1
   2   0   1 378.302 85.7037   1
  -2   0  -2 266.598 93.5219   1
  -2   0  -3 214.531 153.211   1
   2   0  -4 6469.45 242.583  -2
   2   0   3 6469.45 242.583   1
  -2   0   5-69.0702 165.783  -2
  -2   0  -4-69.0702 165.783   1
  -2   0   6 13934.2 190.572  -2
  -2   0  -5 13934.2 190.572   1
  -2   0   7 930.187 150.250  -2
  -2   0  -6 930.187 150.250   1
   2   0  -8-44.8374 227.711  -2
   2   0   7-44.8374 227.711   1
   2   0  -9 11887.6 271.432  -2
   2   0   8 11887.6 271.432   1
  -2   0  10 1334.57 326.110  -2
  -2   0  -9 1334.57 326.110   1
  -2   0  11 189.498 368.311  -2
  -2   0 -10 189.498 368.311   1
  -2   0  12 351.463 356.757  -2
  -2   0 -11 351.463 356.757   1
  -2   0  13 960.426 452.122  -2
  -2   0 -12 960.426 452.122   1
  -2   0  14-252.451 440.594  -2
  -2   0 -13-252.451 440.594   1
  -2   0  15 896.020 493.231  -2
  -2   0 -14 896.020 493.231   1
   2   1  13-467.959 436.385  -2
   2  -1 -14-467.959 436.385   1
   2   1  12 495.290 366.026  -2
   2  -1 -13 495.290 366.026   1
   2  -1  11 1664.58 335.597  -2
   2   1 -12 1664.58 335.597   1
   2  -1  10 2487.30 310.907  -2
   2   1 -11 2487.30 310.907   1
   2   1   9 3068.00 284.652  -2
   2  -1 -10 3068.00 284.652   1
   2   1   8 3614.56 261.800  -2
   2  -1  -9 3614.56 261.800   1
   2  -1   7 262.624 217.712  -2
   2   1  -8 262.624 217.712   1
  -2  -1  -6 325.065 328.540  -2
  -2   1   7 325.065 328.540   1
  -2   1  -5 4855.41 279.164  -2
  -2  -1   6 4855.41 279.164   1
  -2   1  -4 5102.74 288.705  -2
  -2  -1   5 5102.74 288.705   1
  -2   1  -3 14977.4 333.130  -2
  -2  -1   4 14977.4 333.130   1
  -2   1  -2 20811.3 235.091  -2
  -2  -1   3 20811.3 235.091   1
  -2  -1   2 11577.0 233.905   1
   2   1   1 12146.9 187.222  -2
   2  -1  -2 12146.9 187.222   1
  -2  -1   1 312424. 424.662   1
  -2  -1   0 327808. 672.475  -2
  -2   1   1 327808. 672.475   1
   2   1   0 13727.2 146.302   1
   2   1   1 4018.78 74.8283   1
   2  -1   2 3257.38 81.3198   1
  -2  -1  -3 703.277 175.551   1
  -2  -1   4 6364.87 133.343  -2
  -2   1  -3 6364.87 133.343   1
  -2   1   5 4524.28 115.691  -2
  -2  -1  -4 4524.28 115.691   1
  -2  -1   6 10851.2 143.336  -2
  -2   1  -5 10851.2 143.336   1
  -2  -1   7 758.298 127.096  -2
  -2   1  -6 758.298 127.096   1
  -2  -1   8 796.138 116.022  -2
  -2   1  -7 796.138 116.022   1
   2   1  -9 6347.42 177.100  -2
   2  -1   8 6347.42 177.100   1
  -2  -1  10 6866.08 245.714  -2
  -2   1  -9 6866.08 245.714   1
  -2   1  11 989.582 241.280  -2
  -2  -1 -10 989.582 241.280   1
  -2  -1  12 434.168 251.468  -2
  -2   1 -11 434.168 251.468   1
  -2  -1  13-248.829 367.265  -2
  -2   1 -12-248.829 367.265   1
  -2   1  14 12.0571 392.587  -2
  -2  -1 -13 12.0571 392.587   1
  -2  -1  15 411.035 439.871  -2
  -2   1 -14 411.035 439.871   1
   2   2  13 538.189 415.529  -2
   2  -2 -14 538.189 415.529   1
   2  -2  12 505.582 375.147  -2
   2   2 -13 505.582 375.147   1
   2   2  11 2494.47 327.655  -2
   2  -2 -12 2494.47 327.655   1
   2  -2  10 3023.23 314.334  -2
   2   2 -11 3023.23 314.334   1
   2   2   9 1021.41 271.979  -2
   2  -2 -10 1021.41 271.979   1
   2   2   8 5269.28 282.885  -2
   2  -2  -9 5269.28 282.885   1
   2  -2   7 3732.81 239.351  -2
   2   2  -8 3732.81 239.351   1
  -2   2  -6 1629.97 198.513  -2
  -2  -2   7 1629.97 198.513   1
  -2   2  -5 14587.0 387.782  -2
  -2  -2   6 14587.0 387.782   1
  -2   2  -4 20496.9 388.861  -2
  -2  -2   5 20496.9 388.861   1
  -2   2  -3 1313.34 249.729  -2
  -2  -2   4 1313.34 249.729   1
  -2  -2   3 2676.35 182.113   1
  -2  -2   2 239479. 829.377   1
   2   2   1 251353. 775.621  -2
   2  -2  -2 251353. 775.621   1
  -2  -2   1 58029.4 225.158   1
   2   2   0 27656.9 190.530   1
  -2   2  -1 7487.62 92.8658   1
   2  -2   2 26700.0 165.761   1
   2  -2  -3 27876.1 202.518  -2
   2   2   2 27876.1 202.518   1
  -2  -2  -3 3604.66 209.332   1
   2  -2  -4 3860.79 98.5520  -2
   2   2   3 3860.79 98.5520   1
  -2   2   5 6949.48 117.017  -2
  -2  -2  -4 6949.48 117.017   1
   2  -2  -6 7868.63 137.862  -2
   2   2   5 7868.63 137.862   1
   2  -2  -7 1066.43 117.690  -2
   2   2   6 1066.43 117.690   1
  -2  -2   8 2217.88 136.218  -2
  -2   2  -7 2217.88 136.218   1
  -2  -2   9 11013.0 221.413  -2
  -2   2  -8 11013.0 221.413   1
  -2   2  10 1564.99 207.999  -2
  -2  -2  -9 1564.99 207.999   1
  -2  -2  11 889.753 228.437  -2
  -2   2 -10 889.753 228.437   1
  -2  -2  12 902.070 250.017  -2
  -2   2 -11 902.070 250.017   1
  -2   2  13-187.413 327.607  -2
  -2  -2 -12-187.413 327.607   1
  -2  -2  14 2.19040 348.772  -2
  -2   2 -13 2.19040 348.772   1
  -2  -2  15 9.94531 437.609  -2
  -2   2 -14 9.94531 437.609   1
   2   3  13 416.639 398.835  -2
   2  -3 -14 416.639 398.835   1
   2   3  12 603.804 348.720  -2
   2  -3 -13 603.804 348.720   1
   2  -3  11 2532.63 326.181  -2
   2   3 -12 2532.63 326.181   1
   2  -3  10 449.976 291.559  -2
   2   3 -11 449.976 291.559   1
   2  -3   9-82.1224 263.091  -2
   2   3 -10-82.1224 263.091   1
   2  -3   8 510.955 243.502  -2
   2   3  -9 510.955 243.502   1
   2   3   7 612.169 224.314  -2
   2  -3  -8 612.169 224.314   1
  -2  -3  -6 3643.48 229.181  -2
  -2   3   7 3643.48 229.181   1
  -2  -3  -5 3315.05 210.469  -2
  -2   3   6 3315.05 210.469   1
  -2   3  -4 4188.30 274.983  -2
  -2  -3   5 4188.30 274.983   1
  -2   3  -3 1749.75 223.645  -2
  -2  -3   4 1749.75 223.645   1
  -2   3  -2 5697.28 171.503  -2
  -2  -3   3 5697.28 171.503   1
  -2  -3   2 20950.1 300.241   1
   2   3   1 26600.2 297.252  -2
   2  -3  -2 26600.2 297.252   1
  -2  -3   1 45038.7 370.994   1
   2   3   0 45559.0 259.472  -2
   2  -3  -1 45559.0 259.472   1
  -2   3   0 47.6432 74.0508   1
  -2   3  -1 14938.1 108.505   1
   2  -3   2 7345.01 94.7678   1
  -2  -3   3 7948.31 173.492  -2
  -2   3  -2 7948.31 173.492   1
  -2  -3   4 4241.50 91.7643  -2
  -2   3  -3 4241.50 91.7643   1
  -2  -3   5 1550.98 93.4908  -2
  -2   3  -4 1550.98 93.4908   1
  -2   3   6 7230.74 130.370  -2
  -2  -3  -5 7230.74 130.370   1
  -2  -3   7 1258.87 108.797  -2
  -2   3  -6 1258.87 108.797   1
  -2   3   8 376.500 143.753  -2
  -2  -3  -7 376.500 143.753   1
  -2   3   9 180.927 175.202  -2
  -2  -3  -8 180.927 175.202   1
  -2   3  10 269.172 225.343  -2
  -2  -3  -9 269.172 225.343   1
  -2   3  11 267.450 255.448  -2
  -2  -3 -10 267.450 255.448   1
  -2  -3  12 1213.71 269.981  -2
  -2   3 -11 1213.71 269.981   1
  -2   3  13 325.615 288.140  -2
  -2  -3 -12 325.615 288.140   1
  -2  -3  14 281.790 318.061  -2
  -2   3 -13 281.790 318.061   1
  -2  -3  15 242.815 605.820  -2
  -2   3 -14 242.815 605.820   1
   2   4  13 495.329 476.078  -2
   2  -4 -14 495.329 476.078   1
   2   4  12 386.469 344.125  -2
   2  -4 -13 386.469 344.125   1
   2   4  11 976.776 328.390  -2
   2  -4 -12 976.776 328.390   1
   2  -4  10 515.628 248.522  -2
   2   4 -11 515.628 248.522   1
   2   4   9 419.486 278.944  -2
   2  -4 -10 419.486 278.944   1
   2  -4   8 9.92676 266.504  -2
   2   4  -9 9.92676 266.504   1
   2   4   7 180.185 226.481  -2
   2  -4  -8 180.185 226.481   1
  -2  -4  -6 494.369 194.834  -2
  -2   4   7 494.369 194.834   1
  -2  -4  -5 7403.11 251.339  -2
  -2   4   6 7403.11 251.339   1
  -2   4  -4 7909.48 236.291  -2
  -2  -4   5 7909.48 236.291   1
   2   4   3 26490.5 291.650  -2
   2  -4  -4 26490.5 291.650   1
  -2   4  -2 8120.47 292.515  -2
  -2  -4   3 8120.47 292.515   1
  -2  -4   2 17517.8 290.451   1
  -2  -4   1 162.507 152.367   1
  -2   4   0 4834.74 93.4182   1
   2  -4   1 6212.45 69.9910   1
  -2   4  -2 17539.8 105.291   1
  -2  -4   4 14076.7 131.048  -2
  -2   4  -3 14076.7 131.048   1
  -2  -4  -4 5829.52 262.927   1
  -2  -4   5 7901.79 127.641  -2
  -2   4  -4 7901.79 127.641   1
  -2  -4   6 4834.34 121.578  -2
  -2   4  -5 4834.34 121.578   1
  -2   4   7 877.288 126.783  -2
  -2  -4  -6 877.288 126.783   1
  -2   4   8 1015.60 151.098  -2
  -2  -4  -7 1015.60 151.098   1
  -2  -4   9 273.537 171.989  -2
  -2   4  -8 273.537 171.989   1
  -2  -4  10-64.6455 218.574  -2
  -2   4  -9-64.6455 218.574   1
  -2   4  11 583.508 210.480  -2
  -2  -4 -10 583.508 210.480   1
  -2  -4  12 316.402 255.309  -2
  -2   4 -11 316.402 255.309   1
  -2   4  13 260.616 308.281  -2
  -2  -4 -12 260.616 308.281   1
  -2   4  14-103.506 428.573  -2
  -2  -4 -13-103.506 428.573   1
  -2  -4  15-404.159 620.504  -2
  -2   4 -14-404.159 620.504   1
   2   5  13 368.912 394.851  -2
   2  -5 -14 368.912 394.851   1
   2   5  12 553.553 355.659  -2
   2  -5 -13 553.553 355.659   1
   2   5  11-549.362 338.767  -2
   2  -5 -12-549.362 338.767   1
   2   5  10 1218.55 286.677  -2
   2  -5 -11 1218.55 286.677   1
   2  -5   9 179.417 244.975  -2
   2   5 -10 179.417 244.975   1
   2  -5   8 109.442 259.097  -2
   2   5  -9 109.442 259.097   1
   2   5   7 630.291 221.576  -2
   2  -5  -8 630.291 221.576   1
  -2   5  -6 12962.6 249.144  -2
  -2  -5   7 12962.6 249.144   1
  -2   5  -5 3123.97 212.109  -2
  -2  -5   6 3123.97 212.109   1
  -2  -5  -4 6838.60 215.482  -2
  -2   5   5 6838.60 215.482   1
  -2   5  -3 59379.2 458.496  -2
  -2  -5   4 59379.2 458.496   1
  -2  -5   3 4858.98 219.636   1
  -2  -5   2 9978.58 244.822   1
  -2  -5   1 6124.76 202.714   1
   2   5   0 3952.09 178.871   1
  -2   5  -1 11701.5 78.4706   1
  -2   5  -2 754.669 55.9572   1
  -2  -5   3 2136.44 88.6340  -2
  -2   5  -2 2136.44 88.6340   1
   2  -5  -4 142261. 287.815  -2
   2   5   3 142261. 287.815   1
  -2  -5   5 15824.1 149.623  -2
  -2   5  -4 15824.1 149.623   1
  -2  -5   6 6562.03 141.488  -2
  -2   5  -5 6562.03 141.488   1
  -2   5   7 5354.61 151.780  -2
  -2  -5  -6 5354.61 151.780   1
  -2  -5   8 1368.48 157.324  -2
  -2   5  -7 1368.48 157.324   1
  -2  -5   9 86.0281 167.194  -2
  -2   5  -8 86.0281 167.194   1
  -2  -5  10 196.349 277.928  -2
  -2   5  -9 196.349 277.928   1
  -2   5  11 423.306 242.149  -2
  -2  -5 -10 423.306 242.149   1
  -2  -5  12-35.2794 258.860  -2
  -2   5 -11-35.2794 258.860   1
  -2   5  13 604.792 301.708  -2
  -2  -5 -12 604.792 301.708   1
  -2   5  14 323.342 342.539  -2
  -2  -5 -13 323.342 342.539   1
  -2  -5  15 106.387 662.625  -2
  -2   5 -14 106.387 662.625   1
   2  -6  13 846.158 572.923  -2
   2   6 -14 846.158 572.923   1
   2   6  12 369.789 350.619  -2
   2  -6 -13 369.789 350.619   1
   2  -6  11-437.864 335.492  -2
   2   6 -12-437.864 335.492   1
   2  -6  10-257.857 332.842  -2
   2   6 -11-257.857 332.842   1
   2   6   9 913.468 296.286  -2
   2  -6 -10 913.468 296.286   1
   2   6   8-108.404 266.186  -2
   2  -6  -9-108.404 266.186   1
   2  -6   7 4918.43 245.507  -2
   2   6  -8 4918.43 245.507   1
   2   6   6 8101.97 228.792  -2
   2  -6  -7 8101.97 228.792   1
  -2   6  -5 2487.66 189.300  -2
  -2  -6   6 2487.66 189.300   1
  -2  -6  -4 21074.7 304.117  -2
  -2   6   5 21074.7 304.117   1
  -2   6  -3 1614.16 166.279  -2
  -2  -6   4 1614.16 166.279   1
  -2  -6  -2 36.7108 173.595  -2
  -2   6   3 36.7108 173.595   1
  -2  -6   2 358.500 153.522   1
  -2  -6  -1 904.672 180.003  -2
  -2   6   2 904.672 180.003   1
  -2  -6   1 1480.66 160.583   1
  -2  -6   0 4346.01 168.374  -2
  -2   6   1 4346.01 168.374   1
   2   6   0 9206.40 235.798   1
   2  -6   1 2252.02 84.0770   1
   2   6   2 189.744 38.0499   1
   2  -6  -4 927.367 82.0762  -2
   2   6   3 927.367 82.0762   1
   2   6  -5 50525.2 235.284  -2
   2  -6   4 50525.2 235.284   1
   2   6  -6 1118.26 108.472  -2
   2  -6   5 1118.26 108.472   1
  -2   6   7 4191.70 150.645  -2
  -2  -6  -6 4191.70 150.645   1
   2   6  -8 1719.93 156.791  -2
   2  -6   7 1719.93 156.791   1
  -2  -6   9 281.299 182.087  -2
  -2   6  -8 281.299 182.087   1
  -2   6  10 375.667 222.104  -2
  -2  -6  -9 375.667 222.104   1
  -2   6  11 19.5952 281.402  -2
  -2  -6 -10 19.5952 281.402   1
  -2   6  12-52.7788 316.447  -2
  -2  -6 -11-52.7788 316.447   1
  -2  -6  13-43.0487 321.014  -2
  -2   6 -12-43.0487 321.014   1
  -2   6  14 1014.22 297.250  -2
  -2  -6 -13 1014.22 297.250   1
  -2  -6  15 591.760 508.405  -2
  -2   6 -14 591.760 508.405   1
   2  -7  12-88.9585 355.240  -2
   2   7 -13-88.9585 355.240   1
   2   7  11-49.8207 315.576  -2
   2  -7 -12-49.8207 315.576   1
   2   7  10 480.338 304.812  -2
   2  -7 -11 480.338 304.812   1
   2   7   9 462.145 289.965  -2
   2  -7 -10 462.145 289.965   1
   2  -7   8 3151.11 265.108  -2
   2   7  -9 3151.11 265.108   1
   2  -7   7 384.578 224.270  -2
   2   7  -8 384.578 224.270   1
  -2  -7  -6 15869.3 266.241  -2
  -2   7   7 15869.3 266.241   1
  -2  -7  -5 17281.8 305.633  -2
  -2   7   6 17281.8 305.633   1
  -2   7  -4 2594.97 205.626  -2
  -2  -7   5 2594.97 205.626   1
  -2  -7  -3 3762.11 197.154  -2
  -2   7   4 3762.11 197.154   1
  -2   7  -2 1871.93 175.848  -2
  -2  -7   3 1871.93 175.848   1
  -2  -7   2 454.102 159.661   1
  -2  -7  -1 1267.59 202.531  -2
  -2   7   2 1267.59 202.531   1
  -2  -7   1 253.182 149.563   1
  -2  -7   0-80.8143 146.544  -2
  -2   7   1-80.8143 146.544   1
   2   7   0 247.041 144.881   1
   2   7   1 970.139 81.8889   1
   2  -7   2 3094.75 86.5541   1
   2  -7   3 903.888 71.2071   1
   2   7  -4 1728.94 144.972  -2
   2  -7   3 1728.94 144.972   1
   2   7  -5 4086.91 109.387  -2
   2  -7   4 4086.91 109.387   1
   2   7  -6 6514.09 123.414  -2
   2  -7   5 6514.09 123.414   1
  -2   7   7 5880.76 145.275  -2
  -2  -7  -6 5880.76 145.275   1
  -2   7   8 180.428 153.889  -2
  -2  -7  -7 180.428 153.889   1
  -2  -7   9 1269.03 163.520  -2
  -2   7  -8 1269.03 163.520   1
   2   7 -10 489.928 194.672  -2
   2  -7   9 489.928 194.672   1
  -2   7  11 443.390 304.224  -2
  -2  -7 -10 443.390 304.224   1
  -2   7  12-90.8331 267.667  -2
  -2  -7 -11-90.8331 267.667   1
  -2   7  13 547.417 325.838  -2
  -2  -7 -12 547.417 325.838   1
  -2   7  14 76.4621 322.547  -2
  -2  -7 -13 76.4621 322.547   1
  -2  -7  15 4.43086 667.134  -2
  -2   7 -14 4.43086 667.134   1
   2   8  12 335.398 388.179  -2
   2  -8 -13 335.398 388.179   1
   2   8  11-45.2824 344.186  -2
   2  -8 -12-45.2824 344.186   1
   2   8  10 43.7872 319.514  -2
   2  -8 -11 43.7872 319.514   1
   2  -8   9 300.710 301.660  -2
   2   8 -10 300.710 301.660   1
   2  -8   8 374.949 246.993  -2
   2   8  -9 374.949 246.993   1
   2   8   7 3142.50 235.606  -2
   2  -8  -8 3142.50 235.606   1
  -2  -8  -6 4678.64 248.148  -2
  -2   8   7 4678.64 248.148   1
  -2   8  -5 14159.1 292.463  -2
  -2  -8   6 14159.1 292.463   1
  -2   8  -4 6310.09 227.775  -2
  -2  -8   5 6310.09 227.775   1
  -2   8  -3 6783.10 234.400  -2
  -2  -8   4 6783.10 234.400   1
  -2   8  -2 1156.95 168.198  -2
  -2  -8   3 1156.95 168.198   1
  -2  -8   2-93.5641 160.796   1
  -2  -8  -1 1393.23 179.184  -2
  -2   8   2 1393.23 179.184   1
  -2  -8   1 7798.23 238.521   1
  -2  -8   0 8868.53 184.121  -2
  -2   8   1 8868.53 184.121   1
   2   8   0-55.1657 148.786   1
   2  -8   1 3140.95 127.933   1
   2  -8  -2 3271.40 234.309  -2
   2   8   1 3271.40 234.309   1
   2  -8   2 2562.01 132.693   1
   2  -8  -3 2639.24 248.490  -2
   2   8   2 2639.24 248.490   1
   2  -8   3 15737.9 138.696   1
   2  -8  -4 17360.8 231.624  -2
   2   8   3 17360.8 231.624   1
   2   8  -5 3752.54 104.689  -2
   2  -8   4 3752.54 104.689   1
   2   8  -6 6890.10 134.760  -2
   2  -8   5 6890.10 134.760   1
  -2   8   7 2124.17 132.878  -2
  -2  -8  -6 2124.17 132.878   1
  -2   8   8 1341.46 152.072  -2
  -2  -8  -7 1341.46 152.072   1
  -2  -8   9 474.220 173.018  -2
  -2   8  -8 474.220 173.018   1
  -2  -8  10 235.917 213.045  -2
  -2   8  -9 235.917 213.045   1
  -2  -8  11 328.445 295.659  -2
  -2   8 -10 328.445 295.659   1
  -2   8  12-247.019 275.573  -2
  -2  -8 -11-247.019 275.573   1
  -2  -8  13 439.819 302.647  -2
  -2   8 -12 439.819 302.647   1
  -2  -8  14 323.747 381.539  -2
  -2   8 -13 323.747 381.539   1
  -2  -8  15 270.414 636.294  -2
  -2   8 -14 270.414 636.294   1
   2  -9  12 131.514 377.291  -2
   2   9 -13 131.514 377.291   1
   2   9  11-98.3536 322.320  -2
   2  -9 -12-98.3536 322.320   1
   2   9  10 192.830 319.157  -2
   2  -9 -11 192.830 319.157   1
   2  -9   9 829.417 267.017  -2
   2   9 -10 829.417 267.017   1
   2  -9   8 1477.10 279.776  -2
   2   9  -9 1477.10 279.776   1
   2  -9   7-5.10070 393.720  -2
   2   9  -8-5.10070 393.720   1
  -2  -9  -6 1065.19 230.567  -2
  -2   9   7 1065.19 230.567   1
  -2   9  -5 1863.26 208.567  -2
  -2  -9   6 1863.26 208.567   1
  -2  -9  -4 762.729 172.762  -2
  -2   9   5 762.729 172.762   1
  -2  -9  -3 1187.45 195.973  -2
  -2   9   4 1187.45 195.973   1
  -2   9  -2 1619.23 175.329  -2
  -2  -9   3 1619.23 175.329   1
  -2   9  -1 2278.18 159.329  -2
  -2  -9   2 2278.18 159.329   1
  -2  -9   1 10573.2 144.847   1
   2   9   0 121.779 151.663   1
   2  -9   1 4283.03 154.575   1
   2  -9  -2 4472.55 253.544  -2
   2   9   1 4472.55 253.544   1
   2  -9   2 3786.57 157.813   1
   2  -9  -3 3913.53 262.980  -2
   2   9   2 3913.53 262.980   1
   2  -9   3 3007.64 77.7890   1
   2   9  -4 3148.52 131.981  -2
   2  -9   3 3148.52 131.981   1
   2   9  -5 1806.06 93.5306  -2
   2  -9   4 1806.06 93.5306   1
   2   9  -6 1420.54 107.570  -2
   2  -9   5 1420.54 107.570   1
   2   9  -7 1852.79 126.213  -2
   2  -9   6 1852.79 126.213   1
  -2   9   8 236.103 128.897  -2
  -2  -9  -7 236.103 128.897   1
   2   9  -9 826.873 160.292  -2
   2  -9   8 826.873 160.292   1
  -2  -9  10 1485.14 191.357  -2
  -2   9  -9 1485.14 191.357   1
  -2  -9  11-38.2389 365.835  -2
  -2   9 -10-38.2389 365.835   1
  -2  -9  12 145.707 292.965  -2
  -2   9 -11 145.707 292.965   1
  -2  -9  13-19.4707 244.892  -2
  -2   9 -12-19.4707 244.892   1
  -2  -9  14 148.237 399.403  -2
  -2   9 -13 148.237 399.403   1
  -2  -9  15 54.4928 660.638  -2
  -2   9 -14 54.4928 660.638   1
   2  10  12-151.492 408.292  -2
   2 -10 -13-151.492 408.292   1
   2 -10  11 221.163 310.218  -2
   2  10 -12 221.163 310.218   1
   2 -10  10 1282.71 305.885  -2
   2  10 -11 1282.71 305.885   1
   2  10   9 4723.48 312.929  -2
   2 -10 -10 4723.48 312.929   1
   2 -10   8 225.138 412.583  -2
   2  10  -9 225.138 412.583   1
   2 -10   7 1020.94 299.121  -2
   2  10  -8 1020.94 299.121   1
   2 -10   6 525.676 287.292  -2
   2  10  -7 525.676 287.292   1
  -2  10  -5 108.273 175.539  -2
  -2 -10   6 108.273 175.539   1
  -2  10  -4 1786.02 202.172  -2
  -2 -10   5 1786.02 202.172   1
  -2 -10  -3 5652.22 222.060  -2
  -2  10   4 5652.22 222.060   1
  -2  10  -2 368.471 172.156  -2
  -2 -10   3 368.471 172.156   1
  -2 -10  -1 34164.9 297.325  -2
  -2  10   2 34164.9 297.325   1
  -2  10   1 1540.19 114.418   1
  -2  10   0 5352.36 283.069  -2
  -2 -10   1 5352.36 283.069   1
  -2  10   0 6872.14 92.3587   1
   2 -10  -1 9792.71 312.038  -2
   2  10   0 9792.71 312.038   1
   2 -10   1 310.144 93.3869   1
   2 -10   2 1231.18 140.149   1
   2 -10  -3 806.725 243.363  -2
   2  10   2 806.725 243.363   1
   2 -10   3 4797.43 77.7551   1
   2  10  -4 7028.86 186.638  -2
   2 -10   3 7028.86 186.638   1
   2 -10   4-80.5482 150.689   1
   2  10  -5 683.893 89.6302  -2
   2 -10   4 683.893 89.6302   1
  -2  10   6 832.227 101.953  -2
  -2 -10  -5 832.227 101.953   1
   2  10  -7 1132.76 110.737  -2
   2 -10   6 1132.76 110.737   1
  -2 -10   8 543.260 126.941  -2
  -2  10  -7 543.260 126.941   1
  -2  10   9 215.109 167.198  -2
  -2 -10  -8 215.109 167.198   1
  -2  10  10 2407.65 205.465  -2
  -2 -10  -9 2407.65 205.465   1
  -2 -10  11 380.884 279.060  -2
  -2  10 -10 380.884 279.060   1
  -2 -10  12 47.0638 348.059  -2
  -2  10 -11 47.0638 348.059   1
  -2  10  13 54.0657 343.894  -2
  -2 -10 -12 54.0657 343.894   1
  -2 -10  14-369.314 569.587  -2
  -2  10 -13-369.314 569.587   1
   2  11  12 440.041 388.718  -2
   2 -11 -13 440.041 388.718   1
   2 -11  11 1225.20 333.667  -2
   2  11 -12 1225.20 333.667   1
   2 -11  10 563.765 296.507  -2
   2  11 -11 563.765 296.507   1
   2 -11   9 465.795 321.303  -2
   2  11 -10 465.795 321.303   1
   2 -11   8 2447.10 396.489  -2
   2  11  -9 2447.10 396.489   1
   2 -11   7 109.437 406.078  -2
   2  11  -8 109.437 406.078   1
   2 -11   6 1503.19 377.589  -2
   2  11  -7 1503.19 377.589   1
   2 -11   5 2569.28 228.330  -2
   2  11  -6 2569.28 228.330   1
  -2  11  -4 4513.71 224.294  -2
  -2 -11   5 4513.71 224.294   1
  -2  11  -3 5124.66 213.385  -2
  -2 -11   4 5124.66 213.385   1
  -2  11  -2 552.560 168.187  -2
  -2 -11   3 552.560 168.187   1
  -2  11  -1 2382.83 167.411  -2
  -2 -11   2 2382.83 167.411   1
  -2  11   1-69.7321 103.998   1
  -2  11   0 288.135 229.016  -2
  -2 -11   1 288.135 229.016   1
  -2  11   0 37.8666 49.5034   1
   2 -11  -1 223.594 185.748  -2
   2  11   0 223.594 185.748   1
   2 -11   1 872.118 135.807   1
   2 -11  -2 1516.82 210.700  -2
   2  11   1 1516.82 210.700   1
   2 -11   2-130.239 127.504   1
   2 -11  -3-66.8843 276.443  -2
   2  11   2-66.8843 276.443   1
   2 -11   3 67.4538 140.865   1
   2 -11  -4 1988.79 215.341  -2
   2  11   3 1988.79 215.341   1
   2  11  -5 2738.44 91.7894  -2
   2 -11   4 2738.44 91.7894   1
   2  11  -6 1180.67 111.908  -2
   2 -11   5 1180.67 111.908   1
   2  11  -7 716.162 116.044  -2
   2 -11   6 716.162 116.044   1
   2  11  -8 361.452 136.279  -2
   2 -11   7 361.452 136.279   1
  -2 -11   9 4385.88 182.196  -2
  -2  11  -8 4385.88 182.196   1
  -2 -11  10 610.047 201.804  -2
  -2  11  -9 610.047 201.804   1
  -2 -11  11 1014.59 293.564  -2
  -2  11 -10 1014.59 293.564   1
  -2  11  12 927.985 337.846  -2
  -2 -11 -11 927.985 337.846   1
  -2  11  13-309.975 360.069  -2
  -2 -11 -12-309.975 360.069   1
  -2 -11  14-560.834 561.016  -2
  -2  11 -13-560.834 561.016   1
   2  12  12 440.681 414.374  -2
   2 -12 -13 440.681 414.374   1
   2 -12  11 510.723 366.158  -2
   2  12 -12 510.723 366.158   1
   2 -12  10 1130.11 321.687  -2
   2  12 -11 1130.11 321.687   1
   2 -12   9 2819.67 417.415  -2
   2  12 -10 2819.67 417.415   1
   2 -12   8-87.0421 880.529  -2
   2  12  -9-87.0421 880.529   1
   2 -12   7 974.701 346.938  -2
   2  12  -8 974.701 346.938   1
   2 -12   6 808.268 297.658  -2
   2  12  -7 808.268 297.658   1
  -2 -12  -5 561.433 223.070  -2
  -2  12   6 561.433 223.070   1
  -2  12  -4 216.102 189.118  -2
  -2 -12   5 216.102 189.118   1
  -2  12  -3 91.2798 192.094  -2
  -2 -12   4 91.2798 192.094   1
  -2  12  -2-11.9383 167.443  -2
  -2 -12   3-11.9383 167.443   1
  -2  12   2 5840.44 197.979   1
  -2  12  -1 5886.26 344.140  -2
  -2 -12   2 5886.26 344.140   1
  -2  12   1 1257.89 110.944   1
  -2  12   0 1753.22 246.164  -2
  -2 -12   1 1753.22 246.164   1
   2  12   0 1312.65 63.9843   1
   2 -12   1 490.619 140.142   1
   2 -12  -2 2047.79 209.926  -2
   2  12   1 2047.79 209.926   1
   2 -12   2 387.897 143.732   1
   2 -12  -3 259.217 234.555  -2
   2  12   2 259.217 234.555   1
   2 -12   3-54.7223 155.605   1
   2 -12  -4-483.878 261.180  -2
   2  12   3-483.878 261.180   1
   2  12  -5 276.890 76.7038  -2
   2 -12   4 276.890 76.7038   1
  -2 -12   6 295.005 94.5077  -2
  -2  12  -5 295.005 94.5077   1
   2  12  -7 514.820 114.729  -2
   2 -12   6 514.820 114.729   1
   2  12  -8 830.787 125.320  -2
   2 -12   7 830.787 125.320   1
  -2 -12   9 1026.40 171.837  -2
  -2  12  -8 1026.40 171.837   1
   2  12 -10 2080.93 201.805  -2
   2 -12   9 2080.93 201.805   1
  -2  12  11 520.546 297.258  -2
  -2 -12 -10 520.546 297.258   1
  -2 -12  12 487.716 337.483  -2
  -2  12 -11 487.716 337.483   1
  -2  12  13 471.897 323.633  -2
  -2 -12 -12 471.897 323.633   1
  -2 -12  14 386.245 487.254  -2
  -2  12 -13 386.245 487.254   1
   2 -13  12-282.728 605.199  -2
   2  13 -13-282.728 605.199   1
   2  13  11 577.487 293.046  -2
   2 -13 -12 577.487 293.046   1
   2  13  10 790.402 319.153  -2
   2 -13 -11 790.402 319.153   1
   2 -13   9 390.186 405.167  -2
   2  13 -10 390.186 405.167   1
   2 -13   8 888.388 381.382  -2
   2  13  -9 888.388 381.382   1
   2 -13   7-161.844 409.028  -2
   2  13  -8-161.844 409.028   1
   2 -13   6-366.977 376.319  -2
   2  13  -7-366.977 376.319   1
   2 -13   5 1336.04 209.396  -2
   2  13  -6 1336.04 209.396   1
   2 -13   4 1244.17 187.655  -2
   2  13  -5 1244.17 187.655   1
  -2 -13  -3 684.133 139.918  -2
  -2  13   4 684.133 139.918   1
  -2 -13  -2 335.579 145.516  -2
  -2  13   3 335.579 145.516   1
  -2  13   2-263.205 140.790   1
  -2  13  -1 319.458 139.025  -2
  -2 -13   2 319.458 139.025   1
  -2  13   1 1536.27 120.315   1
  -2  13   0 1626.61 134.001  -2
  -2 -13   1 1626.61 134.001   1
  -2  13   0-3.85297 63.1252   1
   2 -13  -1 574.011 91.3148  -2
   2  13   0 574.011 91.3148   1
   2 -13   1 755.184 156.014   1
  -2  13   2 628.506 149.972  -2
  -2 -13  -1 628.506 149.972   1
   2 -13   2 215.332 156.200   1
  -2  13   3 267.485 153.750  -2
  -2 -13  -2 267.485 153.750   1
   2 -13   3 1681.57 195.303   1
  -2  13   4 1512.32 217.518  -2
  -2 -13  -3 1512.32 217.518   1
   2 -13   4 528.666 55.0926   1
   2  13  -5 1148.42 86.5836  -2
   2 -13   4 1148.42 86.5836   1
   2  13  -6 354.086 77.1235  -2
   2 -13   5 354.086 77.1235   1
   2  13  -7 58.7111 127.851  -2
   2 -13   6 58.7111 127.851   1
  -2 -13   8 64.6144 131.412  -2
  -2  13  -7 64.6144 131.412   1
  -2 -13   9 1332.47 172.054  -2
  -2  13  -8 1332.47 172.054   1
  -2 -13  10 342.639 310.008  -2
  -2  13  -9 342.639 310.008   1
  -2  13  11 469.176 258.357  -2
  -2 -13 -10 469.176 258.357   1
  -2  13  12 448.742 310.263  -2
  -2 -13 -11 448.742 310.263   1
  -2 -13  13 258.690 474.160  -2
  -2  13 -12 258.690 474.160   1
  -2 -13  14 582.153 529.844  -2
  -2  13 -13 582.153 529.844   1
   2  14  11 344.848 337.430  -2
   2 -14 -12 344.848 337.430   1
   2 -14  10-335.167 495.104  -2
   2  14 -11-335.167 495.104   1
   2 -14   9 410.107 496.830  -2
   2  14 -10 410.107 496.830   1
   2 -14   8 367.247 354.434  -2
   2  14  -9 367.247 354.434   1
   2 -14   7 290.959 458.885  -2
   2  14  -8 290.959 458.885   1
   2 -14   6 2061.62 435.856  -2
   2  14  -7 2061.62 435.856   1
   2 -14   5 306.849 209.474  -2
   2  14  -6 306.849 209.474   1
  -2 -14  -4 913.967 140.025  -2
  -2  14   5 913.967 140.025   1
  -2  14  -3 340.478 148.888  -2
  -2 -14   4 340.478 148.888   1
  -2  14  -2 613.083 124.774  -2
  -2 -14   3 613.083 124.774   1
  -2  14   2 406.182 129.345   1
   2  14   1 110.919 162.725  -2
   2 -14  -2 110.919 162.725   1
  -2  14   1 1415.50 125.043   1
   2  14   0 1765.52 135.390  -2
   2 -14  -1 1765.52 135.390   1
  -2  14   0 77.4077 71.6975   1
   2 -14  -1 591.736 94.8887  -2
   2  14   0 591.736 94.8887   1
   2 -14   1-114.400 162.068   1
  -2  14   2 100.864 151.771  -2
  -2 -14  -1 100.864 151.771   1
   2 -14   2-185.036 171.589   1
  -2  14   3 81.9039 165.977  -2
  -2 -14  -2 81.9039 165.977   1
   2 -14   3 173.527 189.448   1
  -2  14   4-169.939 214.137  -2
  -2 -14  -3-169.939 214.137   1
   2 -14   4 697.225 53.5068   1
   2  14  -5 1043.61 73.5474  -2
   2 -14   4 1043.61 73.5474   1
   2  14  -6 198.867 99.8333  -2
   2 -14   5 198.867 99.8333   1
  -2  14   7 735.029 116.795  -2
  -2 -14  -6 735.029 116.795   1
   2  14  -8 12.7341 129.177  -2
   2 -14   7 12.7341 129.177   1
  -2 -14   9 647.387 178.981  -2
  -2  14  -8 647.387 178.981   1
  -2 -14  10 437.896 273.547  -2
  -2  14  -9 437.896 273.547   1
  -2  14  11 37.9905 432.465  -2
  -2 -14 -10 37.9905 432.465   1
  -2  14  12 24.4242 373.489  -2
  -2 -14 -11 24.4242 373.489   1
  -2 -14  13 343.226 476.180  -2
  -2  14 -12 343.226 476.180   1
  -2 -14  14 657.487 529.056  -2
  -2  14 -13 657.487 529.056   1
   2  15  11 341.255 348.275  -2
   2 -15 -12 341.255 348.275   1
   2 -15  10-94.1977 587.150  -2
   2  15 -11-94.1977 587.150   1
   2 -15   9-265.149 522.371  -2
   2  15 -10-265.149 522.371   1
   2 -15   8 1594.25 414.365  -2
   2  15  -9 1594.25 414.365   1
   2 -15   7-297.460 433.786  -2
   2  15  -8-297.460 433.786   1
   2 -15   6 194.881 327.705  -2
   2  15  -7 194.881 327.705   1
   2 -15   5 4098.74 340.182  -2
   2  15  -6 4098.74 340.182   1
  -2  15  -4 953.560 184.072  -2
  -2 -15   5 953.560 184.072   1
  -2  15  -3 188.384 189.314  -2
  -2 -15   4 188.384 189.314   1
   2  15   2 487.322 141.360  -2
   2 -15  -3 487.322 141.360   1
  -2  15   2 30.5847 118.769   1
   2  15   1 314.535 137.870  -2
   2 -15  -2 314.535 137.870   1
  -2  15   1 1799.22 137.113   1
  -2  15   0 1997.95 141.770  -2
  -2 -15   1 1997.95 141.770   1
  -2  15   0 305.367 81.6589   1
   2 -15  -1 1046.88 103.534  -2
   2  15   0 1046.88 103.534   1
   2 -15   1 626.441 188.283   1
   2  15  -2 673.954 68.3194  -2
   2 -15   1 673.954 68.3194   1
   2  15  -3 109.409 144.392  -2
   2 -15   2 109.409 144.392   1
  -2  15   4 138.041 207.521  -2
  -2 -15  -3 138.041 207.521   1
   2 -15   4 1658.67 58.5101   1
  -2  15   5 2129.84 76.3392  -2
  -2 -15  -4 2129.84 76.3392   1
   2 -15   5-71.7332 61.7855   1
   2  15  -6 686.243 103.695  -2
   2 -15   5 686.243 103.695   1
   2  15  -7 59.1542 118.210  -2
   2 -15   6 59.1542 118.210   1
  -2  15   8-144.509 153.428  -2
  -2 -15  -7-144.509 153.428   1
  -2 -15   9 610.813 255.137  -2
  -2  15  -8 610.813 255.137   1
  -2  15  10 123.062 306.105  -2
  -2 -15  -9 123.062 306.105   1
  -2  15  11 299.233 284.033  -2
  -2 -15 -10 299.233 284.033   1
  -2  15  12 267.115 340.767  -2
  -2 -15 -11 267.115 340.767   1
  -2 -15  13-68.9633 617.050  -2
  -2  15 -12-68.9633 617.050   1
   2  16  11-286.877 421.879  -2
   2 -16 -12-286.877 421.879   1
   2 -16  10 55.4325 517.106  -2
   2  16 -11 55.4325 517.106   1
   2 -16   9 221.141 543.590  -2
   2  16 -10 221.141 543.590   1
   2 -16   8 81.5708 529.540  -2
   2  16  -9 81.5708 529.540   1
   2 -16   7 577.835 364.458  -2
   2  16  -8 577.835 364.458   1
   2 -16   6 8738.00 439.491  -2
   2  16  -7 8738.00 439.491   1
  -2  16  -5 2585.83 265.125  -2
  -2 -16   6 2585.83 265.125   1
   2  16   4-117.958 162.398  -2
   2 -16  -5-117.958 162.398   1
  -2 -16  -3 5022.90 212.819  -2
  -2  16   4 5022.90 212.819   1
  -2 -16  -2 416.804 177.548  -2
  -2  16   3 416.804 177.548   1
  -2  16   2 222.150 136.689   1
   2  16   1 424.722 188.891  -2
   2 -16  -2 424.722 188.891   1
  -2  16   1 108.016 111.679   1
  -2  16   0 125.053 154.321  -2
  -2 -16   1 125.053 154.321   1
  -2  16   0 32.3870 83.0581   1
   2  16  -1 67.7040 111.994  -2
   2 -16   0 67.7040 111.994   1
   2  16  -2 1164.59 79.1847  -2
   2 -16   1 1164.59 79.1847   1
   2 -16   2 253.773 165.655   1
  -2  16   3 500.627 195.136  -2
  -2 -16  -2 500.627 195.136   1
  -2  16   4 11834.4 322.275  -2
  -2 -16  -3 11834.4 322.275   1
   2 -16   4 92.1868 35.3461   1
  -2  16   5 95.2016 234.326  -2
  -2 -16  -4 95.2016 234.326   1
   2 -16   5 437.849 66.7696   1
   2  16  -6 1202.04 95.3238  -2
   2 -16   5 1202.04 95.3238   1
   2 -16   6 201.382 94.6930   1
  -2  16   7 2598.73 126.675  -2
  -2 -16  -6 2598.73 126.675   1
  -2 -16   8 32.1222 268.466  -2
  -2  16  -7 32.1222 268.466   1
  -2 -16   9 198.357 271.567  -2
  -2  16  -8 198.357 271.567   1
  -2 -16  10-56.8849 343.385  -2
  -2  16  -9-56.8849 343.385   1
  -2 -16  11 53.7784 323.417  -2
  -2  16 -10 53.7784 323.417   1
  -2 -16  12-139.469 372.645  -2
  -2  16 -11-139.469 372.645   1
  -2 -16  13-611.019 568.552  -2
  -2  16 -12-611.019 568.552   1
   2 -17  10 435.135 516.980  -2
   2  17 -11 435.135 516.980   1
   2 -17   9 97.1324 558.203  -2
   2  17 -10 97.1324 558.203   1
   2 -17   8 429.217 494.785  -2
   2  17  -9 429.217 494.785   1
   2 -17   7-53.1523 444.953  -2
   2  17  -8-53.1523 444.953   1
  -2  17  -6 3316.73 274.757  -2
  -2 -17   7 3316.73 274.757   1
  -2  17  -5 6682.87 456.169  -2
  -2 -17   6 6682.87 456.169   1
  -2 -17  -4-322.176 185.128  -2
  -2  17   5-322.176 185.128   1
  -2 -17  -3 787.262 179.833  -2
  -2  17   4 787.262 179.833   1
  -2 -17  -2 1383.16 172.910  -2
  -2  17   3 1383.16 172.910   1
  -2  17   2 82.8407 132.282   1
  -2  17  -1 694.755 189.732  -2
  -2 -17   2 694.755 189.732   1
  -2  17   1 265.416 117.283   1
  -2  17   0 262.493 145.893  -2
  -2 -17   1 262.493 145.893   1
  -2  17   0-21.2168 87.1122   1
   2  17  -1 99.0125 108.829  -2
   2 -17   0 99.0125 108.829   1
   2  17  -2 1702.55 89.4599  -2
   2 -17   1 1702.55 89.4599   1
   2  17  -3 1613.49 199.138  -2
   2 -17   2 1613.49 199.138   1
  -2  17   4 2381.47 225.892  -2
  -2 -17  -3 2381.47 225.892   1
   2  17  -5-76.6200 206.636  -2
   2 -17   4-76.6200 206.636   1
   2 -17   5-62.0468 62.0427   1
   2  17  -6 2097.76 92.0918  -2
   2 -17   5 2097.76 92.0918   1
   2 -17   6 118.645 84.6707   1
  -2  17   7 1144.10 127.515  -2
  -2 -17  -6 1144.10 127.515   1
  -2  17   8 234.308 496.582  -2
  -2 -17  -7 234.308 496.582   1
  -2  17   9 175.256 247.146  -2
  -2 -17  -8 175.256 247.146   1
  -2  17  10 303.246 301.353  -2
  -2 -17  -9 303.246 301.353   1
  -2 -17  11 473.185 343.467  -2
  -2  17 -10 473.185 343.467   1
  -2 -17  12 32.8865 573.173  -2
  -2  17 -11 32.8865 573.173   1
  -2 -17  13-178.764 596.251  -2
  -2  17 -12-178.764 596.251   1
   2 -18  10 48.0921 531.071  -2
   2  18 -11 48.0921 531.071   1
   2 -18   9 43.5918 551.697  -2
   2  18 -10 43.5918 551.697   1
   2 -18   8 375.670 508.299  -2
   2  18  -9 375.670 508.299   1
   2 -18   7 1086.98 350.212  -2
   2  18  -8 1086.98 350.212   1
  -2  18  -6 1859.36 382.176  -2
  -2 -18   7 1859.36 382.176   1
  -2  18  -5 471.470 259.209  -2
  -2 -18   6 471.470 259.209   1
  -2 -18  -4 2824.60 194.174  -2
  -2  18   5 2824.60 194.174   1
   2  18   3 827.303 155.143  -2
   2 -18  -4 827.303 155.143   1
  -2 -18  -2 139.536 169.151  -2
  -2  18   3 139.536 169.151   1
  -2  18   2-73.6416 154.348   1
   2  18   1 591.410 186.294  -2
   2 -18  -2 591.410 186.294   1
  -2  18   1 33.1206 122.213   1
  -2  18   0 1027.55 171.228  -2
  -2 -18   1 1027.55 171.228   1
   2 -18  -1 2893.59 130.756  -2
   2  18   0 2893.59 130.756   1
   2 -18   1 761.579 206.061   1
   2  18  -2 919.120 97.2451  -2
   2 -18   1 919.120 97.2451   1
  -2  18   3 44.6666 216.185  -2
  -2 -18  -2 44.6666 216.185   1
   2 -18   3 730.827 212.123   1
  -2  18   4 825.246 442.357  -2
  -2 -18  -3 825.246 442.357   1
  -2  18   5 8062.58 289.348  -2
  -2 -18  -4 8062.58 289.348   1
   2 -18   5 243.651 55.3991   1
   2  18  -6 274.048 66.1038  -2
   2 -18   5 274.048 66.1038   1
   2 -18   6 173.447 74.4636   1
  -2  18   7 944.271 368.852  -2
  -2 -18  -6 944.271 368.852   1
  -2  18   8 283.289 344.473  -2
  -2 -18  -7 283.289 344.473   1
  -2  18   9 108.337 380.780  -2
  -2 -18  -8 108.337 380.780   1
  -2 -18  10 67.2548 328.142  -2
  -2  18  -9 67.2548 328.142   1
  -2 -18  11 226.995 358.502  -2
  -2  18 -10 226.995 358.502   1
  -2 -18  12 415.228 427.855  -2
  -2  18 -11 415.228 427.855   1
   2 -19  10 912.796 484.279  -2
   2  19 -11 912.796 484.279   1
   2 -19   9 182.139 390.915  -2
   2  19 -10 182.139 390.915   1
   2 -19   8 87.2809 558.908  -2
   2  19  -9 87.2809 558.908   1
  -2  19  -7 9.99099 481.522  -2
  -2 -19   8 9.99099 481.522   1
  -2  19  -6 1266.76 374.546  -2
  -2 -19   7 1266.76 374.546   1
  -2  19  -5 329.187 343.995  -2
  -2 -19   6 329.187 343.995   1
   2  19   4 1521.32 219.758  -2
   2 -19  -5 1521.32 219.758   1
   2  19   3 4892.66 212.046  -2
   2 -19  -4 4892.66 212.046   1
  -2 -19  -2-7.09702 188.606  -2
  -2  19   3-7.09702 188.606   1
  -2  19   2 297.522 156.062   1
   2  19   1 918.740 150.384  -2
   2 -19  -2 918.740 150.384   1
  -2  19   1 785.084 136.981   1
  -2  19   0 899.327 178.524  -2
  -2 -19   1 899.327 178.524   1
   2  19  -1 452.187 129.906  -2
   2 -19   0 452.187 129.906   1
   2  19  -2 4389.62 124.703  -2
   2 -19   1 4389.62 124.703   1
  -2  19   3 135.263 56.5925  -2
  -2 -19  -2 135.263 56.5925   1
   2  19  -4 12308.8 323.036  -2
   2 -19   3 12308.8 323.036   1
  -2  19   5 3657.01 257.823  -2
  -2 -19  -4 3657.01 257.823   1
   2 -19   5 237.192 44.4634   1
  -2  19   6 798.677 325.133  -2
  -2 -19  -5 798.677 325.133   1
  -2  19   7 718.084 383.774  -2
  -2 -19  -6 718.084 383.774   1
  -2  19   8 6.66560 604.346  -2
  -2 -19  -7 6.66560 604.346   1
  -2  19   9 192.553 372.712  -2
  -2 -19  -8 192.553 372.712   1
  -2  19  10-201.633 1009.28  -2
  -2 -19  -9-201.633 1009.28   1
  -2  19  11 210.378 650.714  -2
  -2 -19 -10 210.378 650.714   1
  -2 -19  12-53.8341 641.349  -2
  -2  19 -11-53.8341 641.349   1
  -2  20  -9 112.617 212.394  -2
  -2 -20  10 112.617 212.394   1
  -2  20  -8-207.112 382.628  -2
  -2 -20   9-207.112 382.628   1
  -2  20  -7 268.904 268.589  -2
  -2 -20   8 268.904 268.589   1
  -2  20  -6 281.421 362.356  -2
  -2 -20   7 281.421 362.356   1
  -2  20  -5-135.412 330.858  -2
  -2 -20   6-135.412 330.858   1
   2  20   4 63.6070 236.400  -2
   2 -20  -5 63.6070 236.400   1
   2  20   3 264.261 180.469  -2
   2 -20  -4 264.261 180.469   1
  -2  20  -2 273.942 220.715  -2
  -2 -20   3 273.942 220.715   1
  -2  20   2 347.552 155.712   1
  -2  20  -1 795.226 260.252  -2
  -2 -20   2 795.226 260.252   1
  -2  20   1 399.300 142.170   1
  -2  20   0 821.765 157.047  -2
  -2 -20   1 821.765 157.047   1
   2  20  -1 1503.19 139.858  -2
   2 -20   0 1503.19 139.858   1
   2 -20   1 884.287 246.361   1
   2  20  -2 835.928 127.558  -2
   2 -20   1 835.928 127.558   1
   2  20  -3 914.013 73.8936  -2
   2 -20   2 914.013 73.8936   1
  -2  20   4 552.938 290.216  -2
  -2 -20  -3 552.938 290.216   1
  -2  20   5 416.852 416.964  -2
  -2 -20  -4 416.852 416.964   1
  -2  20   6 273.366 428.599  -2
  -2 -20  -5 273.366 428.599   1
  -2  20   7 690.576 380.883  -2
  -2 -20  -6 690.576 380.883   1
  -2  20   8 210.571 518.793  -2
  -2 -20  -7 210.571 518.793   1
  -2  20   9 188.031 342.355  -2
  -2 -20  -8 188.031 342.355   1
  -2  20  10 64.4470 671.737  -2
  -2 -20  -9 64.4470 671.737   1
  -2  21 -10 248.898 329.645  -2
  -2 -21  11 248.898 329.645   1
  -2  21  -9 60.8859 339.992  -2
  -2 -21  10 60.8859 339.992   1
  -2  21  -8 338.263 276.096  -2
  -2 -21   9 338.263 276.096   1
  -2  21  -7 442.733 298.315  -2
  -2 -21   8 442.733 298.315   1
  -2  21  -6-92.3447 342.535  -2
  -2 -21   7-92.3447 342.535   1
  -2  21  -5 276.146 258.174  -2
  -2 -21   6 276.146 258.174   1
   2  21   4 133.020 266.169  -2
   2 -21  -5 133.020 266.169   1
   2  21   3 170.108 157.326  -2
   2 -21  -4 170.108 157.326   1
  -2  21   3 110.198 196.885   1
  -2  21  -2-290.460 345.006  -2
  -2 -21   3-290.460 345.006   1
  -2  21   2 289.156 165.771   1
  -2  21  -1-8.30293 464.221  -2
  -2 -21   2-8.30293 464.221   1
  -2  21   1 2722.11 180.161   1
   2  21   0 2735.99 164.982  -2
   2 -21  -1 2735.99 164.982   1
   2  21  -1 1232.07 150.933  -2
   2 -21   0 1232.07 150.933   1
   2  21  -2 129.824 124.278  -2
   2 -21   1 129.824 124.278   1
  -2  21   3 0.25819 84.9507  -2
  -2 -21  -2 0.25819 84.9507   1
  -2  21   4 218.701 434.681  -2
  -2 -21  -3 218.701 434.681   1
  -2  21   5 521.402 430.854  -2
  -2 -21  -4 521.402 430.854   1
  -2  21   6 829.026 337.795  -2
  -2 -21  -5 829.026 337.795   1
  -2  21   7-179.558 494.683  -2
  -2 -21  -6-179.558 494.683   1
  -2  21   8 25.6365 630.824  -2
  -2 -21  -7 25.6365 630.824   1
  -2  21   9 277.545 354.801  -2
  -2 -21  -8 277.545 354.801   1
  -2  21  10-203.866 1364.57  -2
  -2 -21  -9-203.866 1364.57   1
  -2  22  -9 455.396 412.893  -2
  -2 -22  10 455.396 412.893   1
  -2  22  -8 321.206 263.999  -2
  -2 -22   9 321.206 263.999   1
  -2  22  -7 1229.95 281.441  -2
  -2 -22   8 1229.95 281.441   1
  -2  22  -6-122.694 364.407  -2
  -2 -22   7-122.694 364.407   1
  -2  22  -5 452.314 274.664  -2
  -2 -22   6 452.314 274.664   1
   2  22   4 385.073 260.472  -2
   2 -22  -5 385.073 260.472   1
  -2  22  -3-143.120 198.914  -2
  -2 -22   4-143.120 198.914   1
  -2  22   3 66.3776 203.038   1
   2  22   2 846.508 247.790  -2
   2 -22  -3 846.508 247.790   1
  -2  22   2 4396.24 229.386   1
  -2  22  -1 4188.73 443.157  -2
  -2 -22   2 4188.73 443.157   1
  -2  22   1 69.0018 155.702   1
  -2  22   0 198.782 141.031  -2
  -2 -22   1 198.782 141.031   1
   2  22  -1 145.970 157.059  -2
   2 -22   0 145.970 157.059   1
  -2  22   2 1828.82 143.457  -2
  -2 -22  -1 1828.82 143.457   1
  -2  22   3 2323.85 97.3516  -2
  -2 -22  -2 2323.85 97.3516   1
  -2  22   4 307.600 448.096  -2
  -2 -22  -3 307.600 448.096   1
  -2  22   5 752.650 334.115  -2
  -2 -22  -4 752.650 334.115   1
  -2  22   6 551.583 355.313  -2
  -2 -22  -5 551.583 355.313   1
  -2  22   7-139.265 503.889  -2
  -2 -22  -6-139.265 503.889   1
  -2  22   8 782.281 403.239  -2
  -2 -22  -7 782.281 403.239   1
  -2  22   9 793.060 390.319  -2
  -2 -22  -8 793.060 390.319   1
  -2  23  -8 421.302 274.116  -2
  -2 -23   9 421.302 274.116   1
  -2  23  -7-235.228 303.293  -2
  -2 -23   8-235.228 303.293   1
  -2  23  -6-150.572 337.998  -2
  -2 -23   7-150.572 337.998   1
  -2  23  -5 266.708 348.787  -2
  -2 -23   6 266.708 348.787   1
   2  23   4 11.8676 267.264  -2
   2 -23  -5 11.8676 267.264   1
   2  23   3 12.1382 204.358  -2
   2 -23  -4 12.1382 204.358   1
  -2  23  -2 1579.10 164.770  -2
  -2 -23   3 1579.10 164.770   1
  -2  23   2 111.559 169.757   1
  -2  23  -1 358.844 254.933  -2
  -2 -23   2 358.844 254.933   1
   2  23   0 193.302 153.777  -2
   2 -23  -1 193.302 153.777   1
   2  23  -1 445.811 171.634  -2
   2 -23   0 445.811 171.634   1
   2  23  -2 192.922 127.556  -2
   2 -23   1 192.922 127.556   1
  -2  23   3 660.839 454.182  -2
  -2 -23  -2 660.839 454.182   1
  -2  23   4 7.40825 639.979  -2
  -2 -23  -3 7.40825 639.979   1
  -2  23   5 676.155 336.860  -2
  -2 -23  -4 676.155 336.860   1
  -2  23   6 420.965 535.079  -2
  -2 -23  -5 420.965 535.079   1
  -2  23   7-251.089 528.660  -2
  -2 -23  -6-251.089 528.660   1
  -2  23   8 305.506 568.892  -2
  -2 -23  -7 305.506 568.892   1
  -2  23   9 546.242 560.395  -2
  -2 -23  -8 546.242 560.395   1
  -2  24  -7-141.349 333.556  -2
  -2 -24   8-141.349 333.556   1
  -2  24  -6 142.435 225.346  -2
  -2 -24   7 142.435 225.346   1
  -2  24  -5 995.751 256.063  -2
  -2 -24   6 995.751 256.063   1
  -2  24  -4-18.0630 255.368  -2
  -2 -24   5-18.0630 255.368   1
   2  24   3-28.5075 185.550  -2
   2 -24  -4-28.5075 185.550   1
   2  24   2 27.7119 235.676  -2
   2 -24  -3 27.7119 235.676   1
  -2  24  -1 2189.70 414.440  -2
  -2 -24   2 2189.70 414.440   1
  -2  24   0 454.250 270.915  -2
  -2 -24   1 454.250 270.915   1
  -2  24   1-340.225 284.165  -2
  -2 -24   0-340.225 284.165   1
  -2  24   2 423.136 319.833  -2
  -2 -24  -1 423.136 319.833   1
  -2  24   3-49.6156 2056.36  -2
  -2 -24  -2-49.6156 2056.36   1
  -2  24   4-88.9338 657.585  -2
  -2 -24  -3-88.9338 657.585   1
  -2  24   5 172.296 338.879  -2
  -2 -24  -4 172.296 338.879   1
  -2  24   6 560.179 375.309  -2
  -2 -24  -5 560.179 375.309   1
  -2  24   7 141.315 582.134  -2
  -2 -24  -6 141.315 582.134   1
  -2  24   8 19.3151 821.873  -2
  -2 -24  -7 19.3151 821.873   1
  -2  25  -6 244.773 247.401  -2
  -2 -25   7 244.773 247.401   1
  -2  25  -5-67.8908 341.722  -2
  -2 -25   6-67.8908 341.722   1
   2  25   4-104.259 202.066  -2
   2 -25  -5-104.259 202.066   1
  -2  25  -3 36.5430 253.941  -2
  -2 -25   4 36.5430 253.941   1
   2  25   2 88.6223 220.876  -2
   2 -25  -3 88.6223 220.876   1
  -2  25  -1 124.840 272.450  -2
  -2 -25   2 124.840 272.450   1
  -2  25   0 1236.28 286.996  -2
  -2 -25   1 1236.28 286.996   1
  -2  25   1 667.734 335.770  -2
  -2 -25   0 667.734 335.770   1
  -2  25   2-48.9211 294.819  -2
  -2 -25  -1-48.9211 294.819   1
  -2  25   3 315.553 318.325  -2
  -2 -25  -2 315.553 318.325   1
  -2  25   4 264.477 500.489  -2
  -2 -25  -3 264.477 500.489   1
  -2  25   5 485.334 363.422  -2
  -2 -25  -4 485.334 363.422   1
  -2  25   6 581.824 518.236  -2
  -2 -25  -5 581.824 518.236   1
  -2  25   7 870.680 448.668  -2
  -2 -25  -6 870.680 448.668   1
  -2  25   8-113.874 505.087  -2
  -2 -25  -7-113.874 505.087   1
  -2  26  -5-93.6675 342.738  -2
  -2 -26   6-93.6675 342.738   1
  -2  26  -4-58.6698 196.723  -2
  -2 -26   5-58.6698 196.723   1
   2  26   3 253.705 185.404  -2
   2 -26  -4 253.705 185.404   1
  -2  26  -2 394.619 285.020  -2
  -2 -26   3 394.619 285.020   1
  -2  26  -1 231.574 281.369  -2
  -2 -26   2 231.574 281.369   1
  -2  26   0 410.805 474.945  -2
  -2 -26   1 410.805 474.945   1
  -2  26   1 77.4936 303.292  -2
  -2 -26   0 77.4936 303.292   1
  -2  26   2-167.954 300.007  -2
  -2 -26  -1-167.954 300.007   1
  -2  26   3-343.661 461.584  -2
  -2 -26  -2-343.661 461.584   1
  -2  26   4 309.577 490.322  -2
  -2 -26  -3 309.577 490.322   1
  -2  26   5 197.626 507.924  -2
  -2 -26  -4 197.626 507.924   1
  -2  26   6 840.484 424.070  -2
  -2 -26  -5 840.484 424.070   1
  -2  26   7 169.697 718.043  -2
  -2 -26  -6 169.697 718.043   1
  -2  27  -4-60.5637 230.138  -2
  -2 -27   5-60.5637 230.138   1
  -2  27  -3 646.560 236.964  -2
  -2 -27   4 646.560 236.964   1
  -2  27  -2 219.588 215.070  -2
  -2 -27   3 219.588 215.070   1
  -2  27  -1 649.788 287.573  -2
  -2 -27   2 649.788 287.573   1
  -2  27   0-146.473 314.038  -2
  -2 -27   1-146.473 314.038   1
  -2  27   1 193.049 468.699  -2
  -2 -27   0 193.049 468.699   1
  -2  27   2 472.526 482.198  -2
  -2 -27  -1 472.526 482.198   1
  -2  27   3-162.151 476.300  -2
  -2 -27  -2-162.151 476.300   1
  -2  27   4 3069.66 406.056  -2
  -2 -27  -3 3069.66 406.056   1
  -2  27   5 736.229 401.608  -2
  -2 -27  -4 736.229 401.608   1
  -2  27   6 287.306 636.268  -2
  -2 -27  -5 287.306 636.268   1
  -2  27   7-25.5669 991.428  -2
  -2 -27  -6-25.5669 991.428   1
  -2  28  -3 443.971 426.328  -2
  -2 -28   4 443.971 426.328   1
  -2  28  -2 194.115 245.865  -2
  -2 -28   3 194.115 245.865   1
  -2  28  -1-173.373 241.729  -2
  -2 -28   2-173.373 241.729   1
  -2  28   0-85.1809 275.852  -2
  -2 -28   1-85.1809 275.852   1
  -2  28   1-79.5175 272.205  -2
  -2 -28   0-79.5175 272.205   1
  -2  28   2-180.023 305.766  -2
  -2 -28  -1-180.023 305.766   1
  -2  28   3 301.418 327.306  -2
  -2 -28  -2 301.418 327.306   1
  -2  28   4 907.714 373.695  -2
  -2 -28  -3 907.714 373.695   1
  -2  28   5 994.406 356.902  -2
  -2 -28  -4 994.406 356.902   1
  -2  28   6 451.017 378.954  -2
  -2 -28  -5 451.017 378.954   1
  -2  29  -2 147.850 495.385  -2
  -2 -29   3 147.850 495.385   1
  -2  29  -1-196.454 263.148  -2
  -2 -29   2-196.454 263.148   1
  -2  29   0 146.802 273.650  -2
  -2 -29   1 146.802 273.650   1
  -2  29   1 162.707 456.700  -2
  -2 -29   0 162.707 456.700   1
  -2  29   2-65.0017 415.993  -2
  -2 -29  -1-65.0017 415.993   1
  -2  29   3 201.276 289.940  -2
  -2 -29  -2 201.276 289.940   1
  -2  29   4 489.847 447.649  -2
  -2 -29  -3 489.847 447.649   1
  -2  29   5 697.739 367.443  -2
  -2 -29  -4 697.739 367.443   1
  -2  29   6 314.671 719.310  -2
  -2 -29  -5 314.671 719.310   1
  -2  30   0 303.530 526.168  -2
  -2 -30   1 303.530 526.168   1
  -2  30   1-34.5097 861.021  -2
  -2 -30   0-34.5097 861.021   1
  -2  30   2-213.365 332.077  -2
  -2 -30  -1-213.365 332.077   1
  -2  30   3 425.444 544.801  -2
  -2 -30  -2 425.444 544.801   1
  -2  30   4 559.264 374.503  -2
  -2 -30  -3 559.264 374.503   1
  -2  30   5 820.154 439.369  -2
  -2 -30  -4 820.154 439.369   1
  -2  31   1 225.889 367.523  -2
  -2 -31   0 225.889 367.523   1
  -2  31   2-64.4336 348.544  -2
  -2 -31  -1-64.4336 348.544   1
  -2  31   3 657.242 378.430  -2
  -2 -31  -2 657.242 378.430   1
  -2  31   4 1219.72 411.863  -2
  -2 -31  -3 1219.72 411.863   1
   3   0  12-57.4755 680.647  -2
   3   0 -14-57.4755 680.647   1
   3   0  11 498.881 419.511  -2
   3   0 -13 498.881 419.511   1
   3   0  10 8453.94 507.685  -2
   3   0 -12 8453.94 507.685   1
   3   0   9 229.001 433.620  -2
   3   0 -11 229.001 433.620   1
   3   0   8 3740.72 366.306  -2
   3   0 -10 3740.72 366.306   1
   3   0   7-129.866 363.976  -2
   3   0  -9-129.866 363.976   1
   3   0   6 4003.36 396.917  -2
   3   0  -8 4003.36 396.917   1
   3   0   5-27.0972 392.884  -2
   3   0  -7-27.0972 392.884   1
  -3   0  -4 557.152 222.067  -2
  -3   0   6 557.152 222.067   1
   3   0   3-148.680 190.139  -2
   3   0  -5-148.680 190.139   1
  -3   0  -2 3259.78 171.469  -2
  -3   0   4 3259.78 171.469   1
  -3   0  -1-96.8764 141.395  -2
  -3   0   3-96.8764 141.395   1
  -3   0   0 8099.51 157.043  -2
  -3   0   2 8099.51 157.043   1
  -3   0   1 64.3763 67.8912   1
  -3   0   0 8883.38 116.800   1
  -3   0  -1 19.7066 86.2337   1
  -3   0  -2 1724.96 103.048   1
  -3   0  -3-70.2004 154.320   1
   3   0  -5-51.1483 210.384  -2
   3   0   3-51.1483 210.384   1
  -3   0   6 1373.86 153.663  -2
  -3   0  -4 1373.86 153.663   1
  -3   0   7-21.7005 188.633  -2
  -3   0  -5-21.7005 188.633   1
  -3   0   8 11446.6 209.745  -2
  -3   0  -6 11446.6 209.745   1
   3   0  -9 250.687 170.471  -2
   3   0   7 250.687 170.471   1
  -3   0  10 8318.56 294.468  -2
  -3   0  -8 8318.56 294.468   1
  -3   0  11 53.2930 299.812  -2
  -3   0  -9 53.2930 299.812   1
  -3   0  12 2519.70 342.417  -2
  -3   0 -10 2519.70 342.417   1
  -3   0  13 7.32760 491.441  -2
  -3   0 -11 7.32760 491.441   1
  -3   0  14-306.184 413.617  -2
  -3   0 -12-306.184 413.617   1
  -3   0  15-171.540 562.697  -2
  -3   0 -13-171.540 562.697   1
   3  -1  12 222.179 384.417  -2
   3   1 -14 222.179 384.417   1
   3  -1  11 3616.72 322.198  -2
   3   1 -13 3616.72 322.198   1
   3   1  10 1131.99 290.143  -2
   3  -1 -12 1131.99 290.143   1
   3  -1   9 463.981 250.020  -2
   3   1 -11 463.981 250.020   1
   3  -1   8 1282.17 253.999  -2
   3   1 -10 1282.17 253.999   1
   3   1   7 6913.51 267.824  -2
   3  -1  -9 6913.51 267.824   1
   3   1   6 362.756 214.860  -2
   3  -1  -8 362.756 214.860   1
  -3   1  -5 376.556 144.156  -2
  -3  -1   7 376.556 144.156   1
  -3   1  -4 537.893 231.478  -2
  -3  -1   6 537.893 231.478   1
  -3   1  -3 554.951 141.066  -2
  -3  -1   5 554.951 141.066   1
  -3  -1  -2 15182.4 168.818  -2
  -3   1   4 15182.4 168.818   1
  -3  -1  -1 8134.55 121.401  -2
  -3   1   3 8134.55 121.401   1
  -3  -1   0 3034.01 94.3112  -2
  -3   1   2 3034.01 94.3112   1
  -3   1   1 2786.69 67.0243   1
  -3  -1   1 3994.09 129.362  -2
  -3   1   1 3994.09 129.362   1
  -3  -1   0 937.470 47.0079   1
  -3   1  -1-29.5894 67.7028   1
   3  -1  -3 3006.81 220.591  -2
   3   1   1 3006.81 220.591   1
   3  -1   2 325.298 74.3830   1
   3  -1  -4 5687.44 249.038  -2
   3   1   2 5687.44 249.038   1
  -3  -1  -3-43.6916 167.294   1
   3  -1  -5 115.146 121.059  -2
   3   1   3 115.146 121.059   1
  -3   1  -4 1549.38 178.002   1
  -3   1   6 985.926 98.3125  -2
  -3  -1  -4 985.926 98.3125   1
  -3   1   7 260.377 103.527  -2
  -3  -1  -5 260.377 103.527   1
   3   1  -8 903.104 110.276  -2
   3  -1   6 903.104 110.276   1
  -3   1   9 18041.0 188.417  -2
  -3  -1  -7 18041.0 188.417   1
  -3   1  10 3197.76 190.934  -2
  -3  -1  -8 3197.76 190.934   1
  -3  -1  11 607.101 187.478  -2
  -3   1  -9 607.101 187.478   1
  -3   1  12 320.069 245.371  -2
  -3  -1 -10 320.069 245.371   1
  -3  -1  13 1518.98 274.102  -2
  -3   1 -11 1518.98 274.102   1
  -3   1  14 270.099 339.934  -2
  -3  -1 -12 270.099 339.934   1
  -3  -1  15-437.258 459.933  -2
  -3   1 -13-437.258 459.933   1
   3   2  12 432.412 377.825  -2
   3  -2 -14 432.412 377.825   1
   3   2  11 843.761 346.799  -2
   3  -2 -13 843.761 346.799   1
   3   2  10 2901.12 308.402  -2
   3  -2 -12 2901.12 308.402   1
   3  -2   9 2527.45 272.636  -2
   3   2 -11 2527.45 272.636   1
   3  -2   8 2985.81 266.721  -2
   3   2 -10 2985.81 266.721   1
   3   2   7 1458.58 223.944  -2
   3  -2  -9 1458.58 223.944   1
   3   2   6 839.298 208.930  -2
   3  -2  -8 839.298 208.930   1
  -3   2  -5 3959.82 172.042  -2
  -3  -2   7 3959.82 172.042   1
  -3   2  -4 279.057 226.080  -2
  -3  -2   6 279.057 226.080   1
   3   2   3 14219.0 248.088  -2
   3  -2  -5 14219.0 248.088   1
  -3   2  -2 995.883 123.937  -2
  -3  -2   4 995.883 123.937   1
  -3   2  -1 15881.1 178.924  -2
  -3  -2   3 15881.1 178.924   1
  -3  -2   2 80.2443 90.9370   1
  -3  -2   0 344.616 96.4806  -2
  -3   2   2 344.616 96.4806   1
   3  -2  -1 10853.8 107.857   1
  -3  -2   1 16577.4 164.752  -2
  -3   2   1 16577.4 164.752   1
   3   2   0 157.286 60.5446   1
  -3   2  -1 1820.57 101.868   1
   3   2  -3 6901.53 155.576  -2
   3  -2   1 6901.53 155.576   1
  -3   2  -2 212.480 70.6243   1
   3  -2  -4 466.722 98.1681  -2
   3   2   2 466.722 98.1681   1
  -3  -2   5 5515.16 102.302  -2
  -3   2  -3 5515.16 102.302   1
  -3   2   6 128.575 95.1443  -2
  -3  -2  -4 128.575 95.1443   1
  -3  -2   7 3799.35 119.561  -2
  -3   2  -5 3799.35 119.561   1
  -3   2   8 668.484 111.880  -2
  -3  -2  -6 668.484 111.880   1
  -3  -2   9 2433.64 164.429  -2
  -3   2  -7 2433.64 164.429   1
  -3   2  10 8350.28 212.917  -2
  -3  -2  -8 8350.28 212.917   1
  -3   2  11 970.471 203.414  -2
  -3  -2  -9 970.471 203.414   1
  -3   2  12 1222.87 216.505  -2
  -3  -2 -10 1222.87 216.505   1
  -3  -2  13 606.568 258.799  -2
  -3   2 -11 606.568 258.799   1
  -3  -2  14 130.313 270.682  -2
  -3   2 -12 130.313 270.682   1
  -3   2  15 300.857 351.636  -2
  -3  -2 -13 300.857 351.636   1
   3   3  12 227.366 335.588  -2
   3  -3 -14 227.366 335.588   1
   3   3  11 632.230 291.009  -2
   3  -3 -13 632.230 291.009   1
   3   3  10 2082.15 273.017  -2
   3  -3 -12 2082.15 273.017   1
   3   3   9 189.428 274.833  -2
   3  -3 -11 189.428 274.833   1
   3  -3   8 66.0319 277.629  -2
   3   3 -10 66.0319 277.629   1
   3  -3   7 760.415 247.928  -2
   3   3  -9 760.415 247.928   1
   3  -3   6 2560.18 217.713  -2
   3   3  -8 2560.18 217.713   1
  -3   3  -5 1752.90 162.374  -2
  -3  -3   7 1752.90 162.374   1
  -3   3  -4-2.74604 234.001  -2
  -3  -3   6-2.74604 234.001   1
   3   3   3-64.7255 180.382  -2
   3  -3  -5-64.7255 180.382   1
  -3   3  -2 8132.12 161.389  -2
  -3  -3   4 8132.12 161.389   1
   3   3   1 7498.85 139.956  -2
   3  -3  -3 7498.85 139.956   1
  -3   3   0 19030.7 168.006  -2
  -3  -3   2 19030.7 168.006   1
   3  -3  -1 22532.8 152.983   1
   3   3   0 4468.73 105.258   1
   3  -3   1 828.689 62.6632   1
  -3   3  -2 60.7695 72.4240   1
  -3   3   4 3010.20 92.4240  -2
  -3  -3  -2 3010.20 92.4240   1
  -3  -3   5 193.192 79.4104  -2
  -3   3  -3 193.192 79.4104   1
  -3  -3  -4 421.623 200.752   1
  -3  -3   6 493.970 99.6399  -2
  -3   3  -4 493.970 99.6399   1
  -3  -3   7 1151.80 102.855  -2
  -3   3  -5 1151.80 102.855   1
  -3   3   8 770.742 112.959  -2
  -3  -3  -6 770.742 112.959   1
  -3   3   9 1191.04 151.697  -2
  -3  -3  -7 1191.04 151.697   1
  -3  -3  10 216.067 192.401  -2
  -3   3  -8 216.067 192.401   1
  -3  -3  11 283.314 199.803  -2
  -3   3  -9 283.314 199.803   1
  -3   3  12 603.316 212.791  -2
  -3  -3 -10 603.316 212.791   1
  -3   3  13 281.838 285.188  -2
  -3  -3 -11 281.838 285.188   1
  -3   3  14-310.674 375.822  -2
  -3  -3 -12-310.674 375.822   1
  -3   3  15 322.981 418.161  -2
  -3  -3 -13 322.981 418.161   1
   3   4  12 924.121 336.778  -2
   3  -4 -14 924.121 336.778   1
   3   4  11-119.766 393.335  -2
   3  -4 -13-119.766 393.335   1
   3   4  10 285.042 306.812  -2
   3  -4 -12 285.042 306.812   1
   3  -4   9 306.565 255.158  -2
   3   4 -11 306.565 255.158   1
   3  -4   8 180.445 220.529  -2
   3   4 -10 180.445 220.529   1
   3   4   7-203.922 282.103  -2
   3  -4  -9-203.922 282.103   1
   3  -4   6 2271.71 220.053  -2
   3   4  -8 2271.71 220.053   1
  -3   4  -5 2197.15 167.770  -2
  -3  -4   7 2197.15 167.770   1
  -3   4  -4 225.753 238.643  -2
  -3  -4   6 225.753 238.643   1
  -3   4  -3 3251.88 186.848  -2
  -3  -4   5 3251.88 186.848   1
  -3   4  -2 5037.85 155.249  -2
  -3  -4   4 5037.85 155.249   1
   3   4  -3 1221.46 123.422   1
   3   4   1 1941.10 166.070  -2
   3  -4  -3 1941.10 166.070   1
  -3  -4   2 11948.4 184.080   1
   3   4   0 16523.3 227.874  -2
   3  -4  -2 16523.3 227.874   1
  -3  -4   1 948.456 60.9378   1
  -3   4   0 9128.04 145.861   1
  -3   4  -1 1907.08 87.5242   1
  -3  -4  -2 5950.28 246.836   1
  -3  -4   4 6782.38 86.9567  -2
  -3   4  -2 6782.38 86.9567   1
  -3  -4   5 2917.07 88.0209  -2
  -3   4  -3 2917.07 88.0209   1
  -3  -4  -4 131.900 209.781   1
  -3  -4   6 181.158 78.8481  -2
  -3   4  -4 181.158 78.8481   1
  -3  -4   7 1233.49 98.9783  -2
  -3   4  -5 1233.49 98.9783   1
   3   4  -8 1268.55 112.002  -2
   3  -4   6 1268.55 112.002   1
  -3  -4   9-52.4799 157.140  -2
  -3   4  -7-52.4799 157.140   1
  -3  -4  10 276.960 191.834  -2
  -3   4  -8 276.960 191.834   1
  -3  -4  11 778.677 218.687  -2
  -3   4  -9 778.677 218.687   1
  -3   4  12 132.532 240.211  -2
  -3  -4 -10 132.532 240.211   1
  -3  -4  13-10.3237 269.601  -2
  -3   4 -11-10.3237 269.601   1
  -3  -4  14 967.975 308.357  -2
  -3   4 -12 967.975 308.357   1
  -3   4  15 411.377 394.076  -2
  -3  -4 -13 411.377 394.076   1
   3  -5  12 807.775 343.118  -2
   3   5 -14 807.775 343.118   1
   3   5  11-102.084 343.984  -2
   3  -5 -13-102.084 343.984   1
   3   5  10-103.958 397.937  -2
   3  -5 -12-103.958 397.937   1
   3  -5   9 159.352 304.900  -2
   3   5 -11 159.352 304.900   1
   3  -5   8-102.661 280.361  -2
   3   5 -10-102.661 280.361   1
   3  -5   7-92.9587 279.426  -2
   3   5  -9-92.9587 279.426   1
   3  -5   6 5434.76 250.318  -2
   3   5  -8 5434.76 250.318   1
  -3   5  -5 4998.31 173.308  -2
  -3  -5   7 4998.31 173.308   1
  -3   5  -4 3087.62 273.037  -2
  -3  -5   6 3087.62 273.037   1
   3   5   3 3875.25 181.914  -2
   3  -5  -5 3875.25 181.914   1
  -3  -5   4 6303.60 255.613   1
   3   5   2 7369.86 243.685  -2
   3  -5  -4 7369.86 243.685   1
   3   5   1 46.5376 122.732  -2
   3  -5  -3 46.5376 122.732   1
  -3  -5   2 9483.77 262.835   1
   3   5   0 9562.65 187.750  -2
   3  -5  -2 9562.65 187.750   1
  -3  -5   1 5084.72 215.658   1
   3   5  -1 6233.60 111.036  -2
   3  -5  -1 6233.60 111.036   1
  -3   5   0 75.3499 79.0470   1
  -3   5  -1 338.133 78.3315   1
  -3   5  -2 3729.37 70.6416   1
   3  -5  -4 5719.37 136.360  -2
   3   5   2 5719.37 136.360   1
  -3  -5  -3 8483.84 309.040   1
   3   5  -5 8676.71 109.370  -2
   3  -5   3 8676.71 109.370   1
  -3  -5  -4 1267.20 234.744   1
   3   5  -6 2199.68 96.8498  -2
   3  -5   4 2199.68 96.8498   1
  -3  -5  -5 1058.80 238.856   1
   3  -5  -7 2086.95 101.971  -2
   3   5   5 2086.95 101.971   1
  -3   5   8 1577.94 122.694  -2
  -3  -5  -6 1577.94 122.694   1
  -3  -5   9-162.988 172.710  -2
  -3   5  -7-162.988 172.710   1
   3   5 -10-60.8891 214.072  -2
   3  -5   8-60.8891 214.072   1
  -3  -5  11 621.367 295.188  -2
  -3   5  -9 621.367 295.188   1
  -3   5  12-137.760 264.504  -2
  -3  -5 -10-137.760 264.504   1
  -3  -5  13 392.630 326.534  -2
  -3   5 -11 392.630 326.534   1
  -3  -5  14 485.761 266.085  -2
  -3   5 -12 485.761 266.085   1
  -3   5  15 476.534 336.472  -2
  -3  -5 -13 476.534 336.472   1
   3   6  12 408.266 378.459  -2
   3  -6 -14 408.266 378.459   1
   3   6  11 71.4288 278.489  -2
   3  -6 -13 71.4288 278.489   1
   3   6  10 157.184 298.123  -2
   3  -6 -12 157.184 298.123   1
   3  -6   9-189.066 310.954  -2
   3   6 -11-189.066 310.954   1
   3  -6   8-67.2389 292.606  -2
   3   6 -10-67.2389 292.606   1
   3  -6   7 140.052 278.624  -2
   3   6  -9 140.052 278.624   1
   3  -6   6 2142.37 221.353  -2
   3   6  -8 2142.37 221.353   1
   3   6   5 892.266 143.255  -2
   3  -6  -7 892.266 143.255   1
  -3  -6  -4 534.238 203.607  -2
  -3   6   6 534.238 203.607   1
  -3   6  -3 668.497 241.552  -2
  -3  -6   5 668.497 241.552   1
  -3   6  -2 2721.72 162.619  -2
  -3  -6   4 2721.72 162.619   1
   3   6  -3 668.669 127.912   1
   3   6   1 2046.20 156.544  -2
   3  -6  -3 2046.20 156.544   1
  -3  -6   2 5436.14 228.221   1
  -3   6   1 1477.17 249.903  -2
  -3  -6   1 1477.17 249.903   1
   3   6   0 6195.61 116.397   1
  -3   6  -1 3736.02 92.6444   1
  -3   6  -2 638.471 68.6410   1
  -3  -6   4 1252.09 76.1450  -2
  -3   6  -2 1252.09 76.1450   1
  -3  -6   5 2670.11 78.2437  -2
  -3   6  -3 2670.11 78.2437   1
  -3  -6   6 879.342 77.7634  -2
  -3   6  -4 879.342 77.7634   1
  -3  -6  -5 596.458 246.198   1
   3   6  -7 558.860 91.6834  -2
   3  -6   5 558.860 91.6834   1
  -3  -6   8 708.674 130.556  -2
  -3   6  -6 708.674 130.556   1
   3   6  -9-11.3078 151.085  -2
   3  -6   7-11.3078 151.085   1
  -3  -6  10-69.5982 197.674  -2
  -3   6  -8-69.5982 197.674   1
  -3   6  11 577.409 251.204  -2
  -3  -6  -9 577.409 251.204   1
  -3  -6  12 133.855 240.050  -2
  -3   6 -10 133.855 240.050   1
  -3   6  13 343.422 273.484  -2
  -3  -6 -11 343.422 273.484   1
  -3   6  14 638.792 305.260  -2
  -3  -6 -12 638.792 305.260   1
  -3  -6  15 624.144 351.551  -2
  -3   6 -13 624.144 351.551   1
   3   7  12 1477.28 519.576  -2
   3  -7 -14 1477.28 519.576   1
   3  -7  11-150.210 370.804  -2
   3   7 -13-150.210 370.804   1
   3   7  10 144.997 370.761  -2
   3  -7 -12 144.997 370.761   1
   3  -7   9 281.689 288.701  -2
   3   7 -11 281.689 288.701   1
   3  -7   8 98.9395 263.297  -2
   3   7 -10 98.9395 263.297   1
   3  -7   7 264.017 210.261  -2
   3   7  -9 264.017 210.261   1
   3   7   6 310.561 216.599  -2
   3  -7  -8 310.561 216.599   1
   3   7   5 797.070 177.665  -2
   3  -7  -7 797.070 177.665   1
  -3   7  -4 4386.78 225.156  -2
  -3  -7   6 4386.78 225.156   1
  -3   7  -3 1415.11 165.744  -2
  -3  -7   5 1415.11 165.744   1
  -3  -7   4 851.017 190.121   1
  -3  -7  -2 13342.0 334.682  -2
  -3   7   4 13342.0 334.682   1
  -3   7  -1 1846.76 277.619  -2
  -3  -7   3 1846.76 277.619   1
  -3  -7   2 4391.50 220.474   1
  -3  -7   1 8340.26 261.015   1
  -3   7   0 595.594 42.5580   1
   3  -7  -2 2155.29 227.708  -2
   3   7   0 2155.29 227.708   1
  -3   7  -1 4462.91 78.5837   1
   3   7  -3 4035.26 76.2567  -2
   3  -7   1 4035.26 76.2567   1
   3   7  -4 26897.2 144.794  -2
   3  -7   2 26897.2 144.794   1
  -3  -7  -3-43.5869 215.011   1
  -3  -7   5 806.186 67.9872  -2
  -3   7  -3 806.186 67.9872   1
  -3   7   6 5240.78 113.624  -2
  -3  -7  -4 5240.78 113.624   1
  -3  -7   7 1748.04 113.841  -2
  -3   7  -5 1748.04 113.841   1
   3   7  -8 658.721 139.096  -2
   3  -7   6 658.721 139.096   1
  -3   7   9 43.9622 148.957  -2
  -3  -7  -7 43.9622 148.957   1
  -3  -7  10 54.8933 197.137  -2
  -3   7  -8 54.8933 197.137   1
  -3  -7  11 574.265 237.464  -2
  -3   7  -9 574.265 237.464   1
  -3   7  12 337.486 280.811  -2
  -3  -7 -10 337.486 280.811   1
  -3  -7  13-16.2667 334.516  -2
  -3   7 -11-16.2667 334.516   1
  -3   7  14 37.3816 292.474  -2
  -3  -7 -12 37.3816 292.474   1
  -3  -7  15 674.042 482.647  -2
  -3   7 -13 674.042 482.647   1
   3   8  11 143.712 343.780  -2
   3  -8 -13 143.712 343.780   1
   3   8  10 216.087 392.400  -2
   3  -8 -12 216.087 392.400   1
   3  -8   9 188.575 337.588  -2
   3   8 -11 188.575 337.588   1
   3  -8   8 459.485 245.108  -2
   3   8 -10 459.485 245.108   1
   3  -8   7-27.2092 272.243  -2
   3   8  -9-27.2092 272.243   1
   3  -8   6 118.883 225.197  -2
   3   8  -8 118.883 225.197   1
  -3  -8  -5 1937.89 172.300  -2
  -3   8   7 1937.89 172.300   1
  -3   8  -4 566.523 168.988  -2
  -3  -8   6 566.523 168.988   1
  -3  -8   5 420.411 201.765   1
  -3  -8  -3 6427.06 314.767  -2
  -3   8   5 6427.06 314.767   1
  -3   8  -2 1464.85 167.571  -2
  -3  -8   4 1464.85 167.571   1
  -3   8  -1 884.144 155.531  -2
  -3  -8   3 884.144 155.531   1
  -3  -8   2 3212.42 212.389   1
  -3  -8   0 3429.61 187.092  -2
  -3   8   2 3429.61 187.092   1
  -3  -8   1 4598.24 219.037   1
   3   8   0 2506.21 55.5195   1
   3   8   1 1820.18 189.690   1
   3   8  -3 1804.09 100.405  -2
   3  -8   1 1804.09 100.405   1
   3   8  -4 2843.61 105.503  -2
   3  -8   2 2843.61 105.503   1
   3   8  -5 12690.4 106.869  -2
   3  -8   3 12690.4 106.869   1
  -3  -8  -4 389.177 242.741   1
  -3  -8   6 484.857 89.3623  -2
  -3   8  -4 484.857 89.3623   1
   3   8  -7 1943.88 112.823  -2
   3  -8   5 1943.88 112.823   1
  -3   8   8 306.276 139.396  -2
  -3  -8  -6 306.276 139.396   1
  -3   8   9 150.802 131.361  -2
  -3  -8  -7 150.802 131.361   1
  -3  -8  10 682.099 159.744  -2
  -3   8  -8 682.099 159.744   1
  -3  -8  11 532.679 231.403  -2
  -3   8  -9 532.679 231.403   1
  -3  -8  12 529.352 280.580  -2
  -3   8 -10 529.352 280.580   1
  -3  -8  13 142.850 294.596  -2
  -3   8 -11 142.850 294.596   1
  -3   8  14 65.6156 287.019  -2
  -3  -8 -12 65.6156 287.019   1
   3  -9  11 575.153 373.199  -2
   3   9 -13 575.153 373.199   1
   3  -9  10 126.092 316.013  -2
   3   9 -12 126.092 316.013   1
   3   9   9 208.675 303.831  -2
   3  -9 -11 208.675 303.831   1
   3   9   8 1554.17 253.010  -2
   3  -9 -10 1554.17 253.010   1
   3  -9   7 348.777 224.565  -2
   3   9  -9 348.777 224.565   1
   3   9   6 2984.79 228.543  -2
   3  -9  -8 2984.79 228.543   1
  -3  -9  -5 1574.72 171.823  -2
  -3   9   7 1574.72 171.823   1
   3  -9   4 1567.56 168.351  -2
   3   9  -6 1567.56 168.351   1
  -3   9  -3 2598.12 206.677  -2
  -3  -9   5 2598.12 206.677   1
  -3   9  -2 2136.74 173.507  -2
  -3  -9   4 2136.74 173.507   1
  -3   9  -1 9002.21 210.252  -2
  -3  -9   3 9002.21 210.252   1
  -3  -9   2 13760.3 331.819   1
  -3  -9   0 16589.0 273.589  -2
  -3   9   2 16589.0 273.589   1
  -3   9   1 3344.33 122.007  -2
  -3  -9   1 3344.33 122.007   1
   3   9   0 6993.71 58.9705   1
   3   9  -2 12252.4 189.980  -2
   3  -9   0 12252.4 189.980   1
   3   9  -3 11213.3 161.674  -2
   3  -9   1 11213.3 161.674   1
   3   9  -4 684.020 95.1799  -2
   3  -9   2 684.020 95.1799   1
   3  -9   3 3127.54 63.5348   1
   3   9  -5 4630.19 147.344  -2
   3  -9   3 4630.19 147.344   1
   3   9  -6 572.512 73.0315  -2
   3  -9   4 572.512 73.0315   1
  -3   9   7 1799.56 101.049  -2
  -3  -9  -5 1799.56 101.049   1
   3   9  -8 813.930 115.808  -2
   3  -9   6 813.930 115.808   1
  -3   9   9 761.107 126.073  -2
  -3  -9  -7 761.107 126.073   1
  -3  -9  10 414.520 195.372  -2
  -3   9  -8 414.520 195.372   1
  -3  -9  11 166.895 302.426  -2
  -3   9  -9 166.895 302.426   1
  -3   9  12 533.998 298.901  -2
  -3  -9 -10 533.998 298.901   1
  -3  -9  13 369.290 285.735  -2
  -3   9 -11 369.290 285.735   1
  -3   9  14-8.95298 323.709  -2
  -3  -9 -12-8.95298 323.709   1
   3  10  11 362.218 360.806  -2
   3 -10 -13 362.218 360.806   1
   3  10  10 338.512 294.781  -2
   3 -10 -12 338.512 294.781   1
   3 -10   9 453.293 292.066  -2
   3  10 -11 453.293 292.066   1
   3 -10   8 215.250 271.146  -2
   3  10 -10 215.250 271.146   1
   3 -10   7 560.365 229.276  -2
   3  10  -9 560.365 229.276   1
   3 -10   6 831.503 208.077  -2
   3  10  -8 831.503 208.077   1
  -3 -10  -5 318.852 298.096  -2
  -3  10   7 318.852 298.096   1
  -3 -10  -4 1019.88 197.473  -2
  -3  10   6 1019.88 197.473   1
  -3 -10   5 5490.40 290.183   1
  -3 -10  -3 4961.66 381.809  -2
  -3  10   5 4961.66 381.809   1
  -3  10  -2-50.2179 249.665  -2
  -3 -10   4-50.2179 249.665   1
  -3 -10   3 14070.5 353.201   1
  -3 -10  -1 17262.8 315.765  -2
  -3  10   3 17262.8 315.765   1
  -3 -10   0 736.444 121.135  -2
  -3  10   2 736.444 121.135   1
  -3 -10   1 5580.40 249.030   1
  -3 -10   1 8598.43 164.725  -2
  -3  10   1 8598.43 164.725   1
   3 -10  -2 282.635 108.518  -2
   3  10   0 282.635 108.518   1
   3  10   1 186.097 157.026   1
   3  10  -3 5698.01 182.393  -2
   3 -10   1 5698.01 182.393   1
   3 -10  -4 64.2634 100.788  -2
   3  10   2 64.2634 100.788   1
  -3 -10  -3-40.8015 228.939   1
   3  10  -5 2035.72 134.254  -2
   3 -10   3 2035.72 134.254   1
   3  10  -6 1137.70 71.3568  -2
   3 -10   4 1137.70 71.3568   1
   3  10  -7 325.852 80.4151  -2
   3 -10   5 325.852 80.4151   1
   3  10  -8 216.047 125.075  -2
   3 -10   6 216.047 125.075   1
  -3  10   9 159.810 122.547  -2
  -3 -10  -7 159.810 122.547   1
  -3 -10  10 717.950 155.259  -2
  -3  10  -8 717.950 155.259   1
  -3 -10  11 51.5933 317.677  -2
  -3  10  -9 51.5933 317.677   1
  -3 -10  12 385.173 301.628  -2
  -3  10 -10 385.173 301.628   1
  -3 -10  13 438.470 316.165  -2
  -3  10 -11 438.470 316.165   1
  -3  10  14-308.931 381.295  -2
  -3 -10 -12-308.931 381.295   1
   3  11  11-59.6813 463.088  -2
   3 -11 -13-59.6813 463.088   1
   3  11  10 374.448 285.807  -2
   3 -11 -12 374.448 285.807   1
   3 -11   9 203.296 285.652  -2
   3  11 -11 203.296 285.652   1
   3 -11   8 1957.65 272.383  -2
   3  11 -10 1957.65 272.383   1
   3  11   7-109.984 247.633  -2
   3 -11  -9-109.984 247.633   1
   3 -11   6 3095.25 357.897  -2
   3  11  -8 3095.25 357.897   1
   3 -11   5 95.3185 352.137  -2
   3  11  -7 95.3185 352.137   1
  -3 -11  -4 9039.72 300.264  -2
  -3  11   6 9039.72 300.264   1
  -3  11  -3 526.750 156.566  -2
  -3 -11   5 526.750 156.566   1
  -3 -11  -2 1507.40 171.629  -2
  -3  11   4 1507.40 171.629   1
  -3 -11   3 382.897 193.174   1
  -3 -11  -1 422.103 185.668  -2
  -3  11   3 422.103 185.668   1
  -3 -11   2 11674.2 329.065   1
  -3 -11   0 14407.9 249.143  -2
  -3  11   2 14407.9 249.143   1
  -3  11   1 567.345 101.389  -2
  -3 -11   1 567.345 101.389   1
   3 -11  -2 4928.24 137.196  -2
   3  11   0 4928.24 137.196   1
   3  11  -3 306.253 115.890  -2
   3 -11   1 306.253 115.890   1
   3 -11  -4 636.824 111.095  -2
   3  11   2 636.824 111.095   1
   3  11  -5 465.168 117.398  -2
   3 -11   3 465.168 117.398   1
   3  11  -6 3143.36 160.402  -2
   3 -11   4 3143.36 160.402   1
   3  11  -7-5.30456 76.4103  -2
   3 -11   5-5.30456 76.4103   1
  -3  11   8 1426.92 113.616  -2
  -3 -11  -6 1426.92 113.616   1
  -3  11   9-145.743 143.511  -2
  -3 -11  -7-145.743 143.511   1
  -3 -11  10 1626.13 248.358  -2
  -3  11  -8 1626.13 248.358   1
  -3 -11  11 246.722 249.558  -2
  -3  11  -9 246.722 249.558   1
  -3 -11  12 325.775 327.365  -2
  -3  11 -10 325.775 327.365   1
  -3 -11  13-15.2811 358.628  -2
  -3  11 -11-15.2811 358.628   1
  -3  11  14 229.942 599.899  -2
  -3 -11 -12 229.942 599.899   1
   3  12  11-15.7686 406.920  -2
   3 -12 -13-15.7686 406.920   1
   3 -12  10 252.346 346.950  -2
   3  12 -12 252.346 346.950   1
   3 -12   9 181.290 280.222  -2
   3  12 -11 181.290 280.222   1
   3 -12   8 383.058 268.166  -2
   3  12 -10 383.058 268.166   1
   3 -12   7 578.641 275.405  -2
   3  12  -9 578.641 275.405   1
   3 -12   6 308.131 337.333  -2
   3  12  -8 308.131 337.333   1
   3 -12   5 683.627 279.280  -2
   3  12  -7 683.627 279.280   1
   3 -12   4 3000.69 206.047  -2
   3  12  -6 3000.69 206.047   1
   3 -12   3-93.2084 254.826  -2
   3  12  -5-93.2084 254.826   1
  -3  12  -2 1868.44 164.152  -2
  -3 -12   4 1868.44 164.152   1
  -3 -12   3 15013.3 393.741   1
  -3 -12  -1 13412.9 235.918  -2
  -3  12   3 13412.9 235.918   1
  -3  12   0 1792.52 147.916  -2
  -3 -12   2 1792.52 147.916   1
  -3  12   1-258.907 101.047  -2
  -3 -12   1-258.907 101.047   1
   3 -12  -2 2799.47 151.073  -2
   3  12   0 2799.47 151.073   1
   3  12   1 1484.63 194.828   1
   3  12  -3 5870.12 190.730  -2
   3 -12   1 5870.12 190.730   1
   3  12   2 1594.17 203.609   1
   3  12  -4 2124.63 164.042  -2
   3 -12   2 2124.63 164.042   1
   3  12  -5-213.518 200.369  -2
   3 -12   3-213.518 200.369   1
  -3  12   6 6534.40 196.670  -2
  -3 -12  -4 6534.40 196.670   1
   3  12  -7 183.784 63.4269  -2
   3 -12   5 183.784 63.4269   1
   3  12  -8 383.585 80.9141  -2
   3 -12   6 383.585 80.9141   1
  -3  12   9 1890.62 135.619  -2
  -3 -12  -7 1890.62 135.619   1
  -3 -12  10 149.788 314.692  -2
  -3  12  -8 149.788 314.692   1
  -3 -12  11 87.6690 342.086  -2
  -3  12  -9 87.6690 342.086   1
  -3  12  12 175.365 264.088  -2
  -3 -12 -10 175.365 264.088   1
  -3 -12  13 282.615 361.054  -2
  -3  12 -11 282.615 361.054   1
   3  13  11 53.7186 689.454  -2
   3 -13 -13 53.7186 689.454   1
   3 -13  10 124.145 321.883  -2
   3  13 -12 124.145 321.883   1
   3 -13   9 49.2275 281.418  -2
   3  13 -11 49.2275 281.418   1
   3 -13   8 423.464 290.903  -2
   3  13 -10 423.464 290.903   1
   3 -13   7-542.500 441.548  -2
   3  13  -9-542.500 441.548   1
   3 -13   6 228.167 420.176  -2
   3  13  -8 228.167 420.176   1
   3 -13   5 352.612 318.243  -2
   3  13  -7 352.612 318.243   1
  -3 -13  -4 3714.78 248.560  -2
  -3  13   6 3714.78 248.560   1
  -3 -13  -3-77.1005 194.468  -2
  -3  13   5-77.1005 194.468   1
  -3 -13  -2 771.344 181.085  -2
  -3  13   4 771.344 181.085   1
  -3 -13   3 893.585 224.996   1
  -3  13  -1 1469.21 154.630  -2
  -3 -13   3 1469.21 154.630   1
  -3 -13   2 11524.7 363.601   1
  -3  13   0 11224.4 204.817  -2
  -3 -13   2 11224.4 204.817   1
  -3  13   1 1376.26 97.7238  -2
  -3 -13   1 1376.26 97.7238   1
   3  13   0 192.851 180.700   1
  -3  13   2 3765.27 162.880  -2
  -3 -13   0 3765.27 162.880   1
  -3  13   3 2961.75 129.011  -2
  -3 -13  -1 2961.75 129.011   1
  -3  13   4 1268.23 135.761  -2
  -3 -13  -2 1268.23 135.761   1
   3  13  -5 181.565 130.421  -2
   3 -13   3 181.565 130.421   1
   3  13  -6 2591.07 165.719  -2
   3 -13   4 2591.07 165.719   1
   3  13  -7 118.792 48.8039  -2
   3 -13   5 118.792 48.8039   1
   3  13  -8 249.641 73.9580  -2
   3 -13   6 249.641 73.9580   1
   3  13  -9-192.295 184.149  -2
   3 -13   7-192.295 184.149   1
  -3  13  10 499.784 240.681  -2
  -3 -13  -8 499.784 240.681   1
  -3  13  11-20.6980 285.533  -2
  -3 -13  -9-20.6980 285.533   1
  -3  13  12 259.223 281.451  -2
  -3 -13 -10 259.223 281.451   1
  -3 -13  13-87.9717 485.635  -2
  -3  13 -11-87.9717 485.635   1
   3  14  10 180.321 412.360  -2
   3 -14 -12 180.321 412.360   1
   3 -14   9 172.001 352.210  -2
   3  14 -11 172.001 352.210   1
   3  14   8 105.839 275.781  -2
   3 -14 -10 105.839 275.781   1
   3 -14   7 107.946 502.298  -2
   3  14  -9 107.946 502.298   1
   3 -14   6 4434.28 413.720  -2
   3  14  -8 4434.28 413.720   1
   3 -14   5 1855.48 343.153  -2
   3  14  -7 1855.48 343.153   1
   3 -14   4 887.270 204.457  -2
   3  14  -6 887.270 204.457   1
  -3 -14  -3 146.831 159.255  -2
  -3  14   5 146.831 159.255   1
  -3 -14  -2 662.224 177.648  -2
  -3  14   4 662.224 177.648   1
  -3 -14   3 6583.77 298.279   1
  -3 -14  -1 7244.61 244.297  -2
  -3  14   3 7244.61 244.297   1
  -3  14   0 1646.46 127.728  -2
  -3 -14   2 1646.46 127.728   1
  -3 -14   1 920.343 220.154   1
  -3  14   1 1498.53 108.879  -2
  -3 -14   1 1498.53 108.879   1
  -3 -14   0 68.2146 212.084   1
   3 -14  -2 621.349 146.003  -2
   3  14   0 621.349 146.003   1
  -3  14   3 3242.59 157.875  -2
  -3 -14  -1 3242.59 157.875   1
  -3 -14  -2 458.350 215.719   1
   3  14  -4 175.246 139.493  -2
   3 -14   2 175.246 139.493   1
   3  14  -5 45.2097 209.241  -2
   3 -14   3 45.2097 209.241   1
  -3  14   6 1179.93 152.429  -2
  -3 -14  -4 1179.93 152.429   1
   3  14  -7 728.410 155.389  -2
   3 -14   5 728.410 155.389   1
   3  14  -8 1467.97 77.9188  -2
   3 -14   6 1467.97 77.9188   1
   3  14  -9 345.380 186.965  -2
   3 -14   7 345.380 186.965   1
  -3 -14  10 138.417 428.053  -2
  -3  14  -8 138.417 428.053   1
  -3 -14  11 192.912 258.730  -2
  -3  14  -9 192.912 258.730   1
  -3  14  12 162.808 351.974  -2
  -3 -14 -10 162.808 351.974   1
   3  15  10-333.440 392.593  -2
   3 -15 -12-333.440 392.593   1
   3 -15   9-254.014 412.434  -2
   3  15 -11-254.014 412.434   1
   3 -15   8 570.747 395.174  -2
   3  15 -10 570.747 395.174   1
   3 -15   7 6.66811 552.965  -2
   3  15  -9 6.66811 552.965   1
   3 -15   6 13949.6 540.254  -2
   3  15  -8 13949.6 540.254   1
   3 -15   5 2942.03 353.033  -2
   3  15  -7 2942.03 353.033   1
  -3 -15  -4 661.286 202.480  -2
  -3  15   6 661.286 202.480   1
  -3  15  -3 2253.19 193.223  -2
  -3 -15   5 2253.19 193.223   1
  -3  15  -2 5213.94 206.231  -2
  -3 -15   4 5213.94 206.231   1
  -3  15  -1 1786.02 171.601  -2
  -3 -15   3 1786.02 171.601   1
  -3 -15   0-122.054 157.493  -2
  -3  15   2-122.054 157.493   1
  -3  15   1-90.9027 77.1872   1
  -3  15   1-384.613 306.957  -2
  -3 -15   1-384.613 306.957   1
  -3  15   2 160.101 160.800  -2
  -3 -15   0 160.101 160.800   1
  -3  15   3 2325.83 147.332  -2
  -3 -15  -1 2325.83 147.332   1
  -3  15   4 9810.25 220.241  -2
  -3 -15  -2 9810.25 220.241   1
   3  15  -5 4154.39 189.543  -2
   3 -15   3 4154.39 189.543   1
   3  15  -6 8.00554 203.817  -2
   3 -15   4 8.00554 203.817   1
   3  15  -7 942.365 164.590  -2
   3 -15   5 942.365 164.590   1
   3  15  -8 3381.79 81.2593  -2
   3 -15   6 3381.79 81.2593   1
  -3  15   9-59.0568 297.364  -2
  -3 -15  -7-59.0568 297.364   1
  -3 -15  10 650.686 292.069  -2
  -3  15  -8 650.686 292.069   1
  -3 -15  11-198.091 325.873  -2
  -3  15  -9-198.091 325.873   1
  -3 -15  12 264.935 354.225  -2
  -3  15 -10 264.935 354.225   1
   3  16  10-10.6447 393.188  -2
   3 -16 -12-10.6447 393.188   1
   3 -16   9 438.671 326.688  -2
   3  16 -11 438.671 326.688   1
   3 -16   8 64.5457 479.937  -2
   3  16 -10 64.5457 479.937   1
   3 -16   7 1800.68 383.225  -2
   3  16  -9 1800.68 383.225   1
   3 -16   6 1359.51 373.026  -2
   3  16  -8 1359.51 373.026   1
  -3  16  -5 5061.22 361.151  -2
  -3 -16   7 5061.22 361.151   1
  -3 -16  -4 249.969 212.900  -2
  -3  16   6 249.969 212.900   1
  -3 -16  -3 11753.8 296.658  -2
  -3  16   5 11753.8 296.658   1
  -3 -16  -2 1799.74 169.627  -2
  -3  16   4 1799.74 169.627   1
  -3 -16  -1-102.528 181.757  -2
  -3  16   3-102.528 181.757   1
  -3 -16   0 887.394 144.485  -2
  -3  16   2 887.394 144.485   1
  -3  16   1 5265.90 139.288  -2
  -3 -16   1 5265.90 139.288   1
  -3  16   2 422.123 157.602  -2
  -3 -16   0 422.123 157.602   1
  -3  16   3 623.762 136.813  -2
  -3 -16  -1 623.762 136.813   1
  -3  16   4 4730.65 247.521  -2
  -3 -16  -2 4730.65 247.521   1
   3  16  -5 29110.2 372.968  -2
   3 -16   3 29110.2 372.968   1
   3  16  -6 40.2866 278.567  -2
   3 -16   4 40.2866 278.567   1
   3  16  -7 2452.52 213.189  -2
   3 -16   5 2452.52 213.189   1
   3  16  -8 785.467 216.446  -2
   3 -16   6 785.467 216.446   1
  -3  16   9 993.160 453.065  -2
  -3 -16  -7 993.160 453.065   1
  -3  16  10 300.583 217.819  -2
  -3 -16  -8 300.583 217.819   1
  -3 -16  11 464.289 250.532  -2
  -3  16  -9 464.289 250.532   1
  -3  16  12 422.895 558.501  -2
  -3 -16 -10 422.895 558.501   1
   3  17  10 25.1950 615.629  -2
   3 -17 -12 25.1950 615.629   1
   3 -17   9 74.5182 640.948  -2
   3  17 -11 74.5182 640.948   1
   3 -17   8 531.152 386.449  -2
   3  17 -10 531.152 386.449   1
   3 -17   7 540.897 327.285  -2
   3  17  -9 540.897 327.285   1
   3 -17   6 4295.79 431.696  -2
   3  17  -8 4295.79 431.696   1
  -3  17  -5 3547.40 363.795  -2
  -3 -17   7 3547.40 363.795   1
  -3  17  -4 240.234 323.193  -2
  -3 -17   6 240.234 323.193   1
  -3  17  -3 780.053 202.066  -2
  -3 -17   5 780.053 202.066   1
  -3 -17  -2 12256.2 269.600  -2
  -3  17   4 12256.2 269.600   1
  -3 -17  -1 1961.21 165.908  -2
  -3  17   3 1961.21 165.908   1
  -3 -17   0 172.963 146.058  -2
  -3  17   2 172.963 146.058   1
  -3  17   1 148.689 103.292  -2
  -3 -17   1 148.689 103.292   1
  -3  17   2 263.271 195.011  -2
  -3 -17   0 263.271 195.011   1
  -3  17   3 4562.69 226.297  -2
  -3 -17  -1 4562.69 226.297   1
  -3  17   4 30890.5 386.581  -2
  -3 -17  -2 30890.5 386.581   1
   3  17  -5 525.705 165.611  -2
   3 -17   3 525.705 165.611   1
  -3  17   6 172.209 313.153  -2
  -3 -17  -4 172.209 313.153   1
   3  17  -7 1130.35 250.656  -2
   3 -17   5 1130.35 250.656   1
  -3  17   8 2718.41 454.815  -2
  -3 -17  -6 2718.41 454.815   1
  -3  17   9 5.35094 505.287  -2
  -3 -17  -7 5.35094 505.287   1
  -3  17  10-180.224 1024.67  -2
  -3 -17  -8-180.224 1024.67   1
  -3 -17  11 249.833 270.054  -2
  -3  17  -9 249.833 270.054   1
   3 -18   9 1011.68 490.202  -2
   3  18 -11 1011.68 490.202   1
   3 -18   8 168.474 546.470  -2
   3  18 -10 168.474 546.470   1
   3 -18   7-94.4232 576.686  -2
   3  18  -9-94.4232 576.686   1
  -3  18  -6 2826.34 355.305  -2
  -3 -18   8 2826.34 355.305   1
  -3  18  -5 4783.02 375.460  -2
  -3 -18   7 4783.02 375.460   1
  -3  18  -4 294.283 365.150  -2
  -3 -18   6 294.283 365.150   1
  -3 -18  -3 1666.93 201.821  -2
  -3  18   5 1666.93 201.821   1
  -3  18  -2 236.927 223.985  -2
  -3 -18   4 236.927 223.985   1
  -3 -18  -1 2114.63 181.564  -2
  -3  18   3 2114.63 181.564   1
  -3 -18   0-141.808 159.751  -2
  -3  18   2-141.808 159.751   1
  -3  18   1 32.9242 100.059  -2
  -3 -18   1 32.9242 100.059   1
  -3  18   2 16.0536 184.189  -2
  -3 -18   0 16.0536 184.189   1
  -3  18   3 4967.15 237.966  -2
  -3 -18  -1 4967.15 237.966   1
  -3  18   4 917.723 215.750  -2
  -3 -18  -2 917.723 215.750   1
   3  18  -5 4106.19 221.523  -2
   3 -18   3 4106.19 221.523   1
   3  18  -6 165.176 290.681  -2
   3 -18   4 165.176 290.681   1
   3  18  -7 2221.89 266.944  -2
   3 -18   5 2221.89 266.944   1
  -3  18   8 1378.08 441.391  -2
  -3 -18  -6 1378.08 441.391   1
  -3  18   9 15.7335 467.641  -2
  -3 -18  -7 15.7335 467.641   1
  -3  18  10 70.0627 503.397  -2
  -3 -18  -8 70.0627 503.397   1
  -3  18  11 591.862 558.892  -2
  -3 -18  -9 591.862 558.892   1
   3 -19   8-116.416 658.487  -2
   3  19 -10-116.416 658.487   1
  -3  19  -7-15.1712 490.697  -2
  -3 -19   9-15.1712 490.697   1
  -3  19  -6 2629.51 376.127  -2
  -3 -19   8 2629.51 376.127   1
  -3  19  -5 3108.60 388.120  -2
  -3 -19   7 3108.60 388.120   1
  -3  19  -4 648.751 393.645  -2
  -3 -19   6 648.751 393.645   1
  -3 -19  -3-167.986 226.777  -2
  -3  19   5-167.986 226.777   1
  -3 -19  -2 877.736 188.820  -2
  -3  19   4 877.736 188.820   1
  -3 -19  -1-46.5015 200.363  -2
  -3  19   3-46.5015 200.363   1
  -3  19   0-65.6012 166.723  -2
  -3 -19   2-65.6012 166.723   1
  -3  19   1 140.869 107.519  -2
  -3 -19   1 140.869 107.519   1
  -3  19   2 143.062 174.682  -2
  -3 -19   0 143.062 174.682   1
  -3  19   3 403.701 152.402  -2
  -3 -19  -1 403.701 152.402   1
  -3  19   4 1545.79 254.552  -2
  -3 -19  -2 1545.79 254.552   1
   3  19  -5 520.599 206.429  -2
   3 -19   3 520.599 206.429   1
   3  19  -6 600.228 198.646  -2
   3 -19   4 600.228 198.646   1
  -3  19   7 1532.28 433.422  -2
  -3 -19  -5 1532.28 433.422   1
  -3  19   8 1577.73 457.975  -2
  -3 -19  -6 1577.73 457.975   1
  -3  19   9 113.017 517.526  -2
  -3 -19  -7 113.017 517.526   1
  -3  19  10 171.638 574.074  -2
  -3 -19  -8 171.638 574.074   1
  -3  20  -9 18.5983 437.737  -2
  -3 -20  11 18.5983 437.737   1
  -3  20  -8 416.497 371.418  -2
  -3 -20  10 416.497 371.418   1
  -3  20  -7 337.950 456.919  -2
  -3 -20   9 337.950 456.919   1
  -3  20  -6 1164.20 363.843  -2
  -3 -20   8 1164.20 363.843   1
  -3  20  -5 2975.27 374.697  -2
  -3 -20   7 2975.27 374.697   1
  -3  20  -4 361.337 328.242  -2
  -3 -20   6 361.337 328.242   1
  -3 -20  -3 303.595 204.946  -2
  -3  20   5 303.595 204.946   1
  -3 -20  -2 60.3925 217.585  -2
  -3  20   4 60.3925 217.585   1
  -3 -20  -1 776.233 170.921  -2
  -3  20   3 776.233 170.921   1
  -3 -20   0 193.205 144.768  -2
  -3  20   2 193.205 144.768   1
  -3  20   1 64.8613 104.996  -2
  -3 -20   1 64.8613 104.996   1
  -3  20   2 161.455 226.198  -2
  -3 -20   0 161.455 226.198   1
  -3  20   3 1406.70 203.221  -2
  -3 -20  -1 1406.70 203.221   1
  -3  20   4 184.818 197.607  -2
  -3 -20  -2 184.818 197.607   1
   3  20  -5 357.053 203.837  -2
   3 -20   3 357.053 203.837   1
  -3  20   6 250.499 406.950  -2
  -3 -20  -4 250.499 406.950   1
  -3  20   7 1951.67 456.596  -2
  -3 -20  -5 1951.67 456.596   1
  -3  20   8 1197.56 442.784  -2
  -3 -20  -6 1197.56 442.784   1
  -3  20   9 561.930 458.708  -2
  -3 -20  -7 561.930 458.708   1
  -3  20  10 121.839 456.268  -2
  -3 -20  -8 121.839 456.268   1
  -3  21  -9 322.727 381.562  -2
  -3 -21  11 322.727 381.562   1
  -3  21  -8 510.026 400.227  -2
  -3 -21  10 510.026 400.227   1
  -3  21  -7 473.505 387.542  -2
  -3 -21   9 473.505 387.542   1
  -3  21  -6 1526.20 363.947  -2
  -3 -21   8 1526.20 363.947   1
  -3  21  -5 414.845 413.536  -2
  -3 -21   7 414.845 413.536   1
  -3  21  -4-761.703 408.357  -2
  -3 -21   6-761.703 408.357   1
  -3  21  -3-666.257 401.627  -2
  -3 -21   5-666.257 401.627   1
  -3  21  -2-25.0583 229.536  -2
  -3 -21   4-25.0583 229.536   1
  -3  21  -1 482.101 182.586  -2
  -3 -21   3 482.101 182.586   1
  -3  21   0 817.750 150.023  -2
  -3 -21   2 817.750 150.023   1
  -3  21   1 755.680 339.014  -2
  -3 -21   1 755.680 339.014   1
  -3  21   2 736.037 191.735  -2
  -3 -21   0 736.037 191.735   1
  -3  21   3 241.407 193.671  -2
  -3 -21  -1 241.407 193.671   1
  -3  21   4 591.099 199.719  -2
  -3 -21  -2 591.099 199.719   1
  -3  21   5-265.542 439.865  -2
  -3 -21  -3-265.542 439.865   1
  -3  21   6 341.420 439.190  -2
  -3 -21  -4 341.420 439.190   1
  -3  21   7 295.816 383.590  -2
  -3 -21  -5 295.816 383.590   1
  -3  21   8 650.094 427.221  -2
  -3 -21  -6 650.094 427.221   1
  -3  21   9 489.131 523.084  -2
  -3 -21  -7 489.131 523.084   1
  -3  21  10 911.361 496.504  -2
  -3 -21  -8 911.361 496.504   1
  -3  22  -9 82.2102 501.185  -2
  -3 -22  11 82.2102 501.185   1
  -3  22  -8 398.140 341.496  -2
  -3 -22  10 398.140 341.496   1
  -3  22  -7 339.565 328.159  -2
  -3 -22   9 339.565 328.159   1
  -3  22  -6-28.7871 507.989  -2
  -3 -22   8-28.7871 507.989   1
  -3  22  -5-188.680 392.858  -2
  -3 -22   7-188.680 392.858   1
  -3  22  -4-147.709 494.200  -2
  -3 -22   6-147.709 494.200   1
  -3  22  -3-221.947 402.331  -2
  -3 -22   5-221.947 402.331   1
  -3  22  -2-188.251 395.888  -2
  -3 -22   4-188.251 395.888   1
  -3  22  -1 857.581 422.593  -2
  -3 -22   3 857.581 422.593   1
  -3  22   0 184.764 409.348  -2
  -3 -22   2 184.764 409.348   1
  -3  22   1 285.730 342.886  -2
  -3 -22   1 285.730 342.886   1
  -3  22   2 520.288 333.879  -2
  -3 -22   0 520.288 333.879   1
  -3  22   3 350.071 441.396  -2
  -3 -22  -1 350.071 441.396   1
  -3  22   4 97.6341 452.540  -2
  -3 -22  -2 97.6341 452.540   1
  -3  22   5 61.0693 477.929  -2
  -3 -22  -3 61.0693 477.929   1
  -3  22   6-191.481 467.662  -2
  -3 -22  -4-191.481 467.662   1
  -3  22   7 105.475 491.401  -2
  -3 -22  -5 105.475 491.401   1
  -3  22   8 337.092 417.415  -2
  -3 -22  -6 337.092 417.415   1
  -3  22   9 522.404 552.015  -2
  -3 -22  -7 522.404 552.015   1
  -3  23  -8 232.114 492.406  -2
  -3 -23  10 232.114 492.406   1
  -3  23  -7 312.711 315.538  -2
  -3 -23   9 312.711 315.538   1
  -3  23  -6 100.383 420.846  -2
  -3 -23   8 100.383 420.846   1
  -3  23  -5 95.9583 432.449  -2
  -3 -23   7 95.9583 432.449   1
  -3  23  -4 441.979 311.146  -2
  -3 -23   6 441.979 311.146   1
  -3  23  -3-192.346 410.048  -2
  -3 -23   5-192.346 410.048   1
  -3  23  -2 1165.14 354.706  -2
  -3 -23   4 1165.14 354.706   1
  -3  23  -1 80.9458 427.966  -2
  -3 -23   3 80.9458 427.966   1
  -3  23   0 785.006 349.424  -2
  -3 -23   2 785.006 349.424   1
  -3  23   1 289.996 370.262  -2
  -3 -23   1 289.996 370.262   1
  -3  23   2 482.298 411.767  -2
  -3 -23   0 482.298 411.767   1
  -3  23   3 29.0041 506.464  -2
  -3 -23  -1 29.0041 506.464   1
  -3  23   4-112.460 463.389  -2
  -3 -23  -2-112.460 463.389   1
  -3  23   5 313.499 484.890  -2
  -3 -23  -3 313.499 484.890   1
  -3  23   6 588.379 440.472  -2
  -3 -23  -4 588.379 440.472   1
  -3  23   7 903.099 422.402  -2
  -3 -23  -5 903.099 422.402   1
  -3  23   8 417.270 421.183  -2
  -3 -23  -6 417.270 421.183   1
  -3  23   9 2377.48 572.594  -2
  -3 -23  -7 2377.48 572.594   1
  -3  24  -8-184.260 672.336  -2
  -3 -24  10-184.260 672.336   1
  -3  24  -7 284.933 363.169  -2
  -3 -24   9 284.933 363.169   1
  -3  24  -6 288.715 357.605  -2
  -3 -24   8 288.715 357.605   1
  -3  24  -5-125.105 479.589  -2
  -3 -24   7-125.105 479.589   1
  -3  24  -4-117.278 431.265  -2
  -3 -24   6-117.278 431.265   1
  -3  24  -3-63.8407 421.490  -2
  -3 -24   5-63.8407 421.490   1
  -3  24  -2 21.3673 472.966  -2
  -3 -24   4 21.3673 472.966   1
  -3  24  -1 113.401 294.453  -2
  -3 -24   3 113.401 294.453   1
  -3  24   0-143.442 418.244  -2
  -3 -24   2-143.442 418.244   1
  -3  24   1 448.725 366.308  -2
  -3 -24   1 448.725 366.308   1
  -3  24   2 28.9936 508.823  -2
  -3 -24   0 28.9936 508.823   1
  -3  24   3-259.054 457.821  -2
  -3 -24  -1-259.054 457.821   1
  -3  24   4-384.190 473.297  -2
  -3 -24  -2-384.190 473.297   1
  -3  24   5 539.759 468.218  -2
  -3 -24  -3 539.759 468.218   1
  -3  24   6 225.856 523.431  -2
  -3 -24  -4 225.856 523.431   1
  -3  24   7 722.149 415.658  -2
  -3 -24  -5 722.149 415.658   1
  -3  24   8 1113.57 485.876  -2
  -3 -24  -6 1113.57 485.876   1
  -3  25  -7-332.480 483.601  -2
  -3 -25   9-332.480 483.601   1
  -3  25  -6-11.4324 604.082  -2
  -3 -25   8-11.4324 604.082   1
  -3  25  -5 229.743 317.762  -2
  -3 -25   7 229.743 317.762   1
  -3  25  -4-82.4058 434.298  -2
  -3 -25   6-82.4058 434.298   1
  -3  25  -3-560.678 450.131  -2
  -3 -25   5-560.678 450.131   1
  -3  25  -2 219.268 372.186  -2
  -3 -25   4 219.268 372.186   1
  -3  25  -1 184.645 372.934  -2
  -3 -25   3 184.645 372.934   1
  -3  25   0 313.033 366.337  -2
  -3 -25   2 313.033 366.337   1
  -3  25   1 545.530 387.791  -2
  -3 -25   1 545.530 387.791   1
  -3  25   2-9.82955 473.793  -2
  -3 -25   0-9.82955 473.793   1
  -3  25   3-204.919 474.318  -2
  -3 -25  -1-204.919 474.318   1
  -3  25   4 108.737 509.269  -2
  -3 -25  -2 108.737 509.269   1
  -3  25   5 643.507 426.943  -2
  -3 -25  -3 643.507 426.943   1
  -3  25   6 354.383 517.086  -2
  -3 -25  -4 354.383 517.086   1
  -3  25   7 97.4193 393.121  -2
  -3 -25  -5 97.4193 393.121   1
  -3  26  -6 773.299 390.721  -2
  -3 -26   8 773.299 390.721   1
  -3  26  -5-162.015 407.439  -2
  -3 -26   7-162.015 407.439   1
  -3  26  -4-310.884 369.125  -2
  -3 -26   6-310.884 369.125   1
  -3  26  -3-222.628 430.189  -2
  -3 -26   5-222.628 430.189   1
  -3  26  -2 118.035 457.273  -2
  -3 -26   4 118.035 457.273   1
  -3  26  -1-207.332 438.399  -2
  -3 -26   3-207.332 438.399   1
  -3  26   0 167.801 379.884  -2
  -3 -26   2 167.801 379.884   1
  -3  26   1 38.7885 508.046  -2
  -3 -26   1 38.7885 508.046   1
  -3  26   2-362.983 492.393  -2
  -3 -26   0-362.983 492.393   1
  -3  26   3-43.2345 618.529  -2
  -3 -26  -1-43.2345 618.529   1
  -3  26   4-401.391 599.401  -2
  -3 -26  -2-401.391 599.401   1
  -3  26   5 323.706 419.411  -2
  -3 -26  -3 323.706 419.411   1
  -3  26   6 596.372 463.256  -2
  -3 -26  -4 596.372 463.256   1
  -3  26   7 753.300 467.622  -2
  -3 -26  -5 753.300 467.622   1
  -3  27  -5 643.585 419.521  -2
  -3 -27   7 643.585 419.521   1
  -3  27  -4-6.12390 523.989  -2
  -3 -27   6-6.12390 523.989   1
  -3  27  -3-115.333 380.143  -2
  -3 -27   5-115.333 380.143   1
  -3  27  -2 106.856 440.156  -2
  -3 -27   4 106.856 440.156   1
  -3  27  -1 457.464 358.111  -2
  -3 -27   3 457.464 358.111   1
  -3  27   0 402.292 372.959  -2
  -3 -27   2 402.292 372.959   1
  -3  27   1-220.160 485.423  -2
  -3 -27   1-220.160 485.423   1
  -3  27   2-526.693 505.856  -2
  -3 -27   0-526.693 505.856   1
  -3  27   3-110.946 514.023  -2
  -3 -27  -1-110.946 514.023   1
  -3  27   4-49.5734 545.855  -2
  -3 -27  -2-49.5734 545.855   1
  -3  27   5-148.314 603.161  -2
  -3 -27  -3-148.314 603.161   1
  -3  27   6 637.528 451.107  -2
  -3 -27  -4 637.528 451.107   1
  -3  28  -4-213.306 513.238  -2
  -3 -28   6-213.306 513.238   1
  -3  28  -3 190.136 455.056  -2
  -3 -28   5 190.136 455.056   1
  -3  28  -2 152.675 415.918  -2
  -3 -28   4 152.675 415.918   1
  -3  28  -1 315.936 372.620  -2
  -3 -28   3 315.936 372.620   1
  -3  28   0 352.932 322.137  -2
  -3 -28   2 352.932 322.137   1
  -3  28   1-159.423 480.328  -2
  -3 -28   1-159.423 480.328   1
  -3  28   2-143.818 545.841  -2
  -3 -28   0-143.818 545.841   1
  -3  28   3-324.465 495.967  -2
  -3 -28  -1-324.465 495.967   1
  -3  28   4-154.044 503.098  -2
  -3 -28  -2-154.044 503.098   1
  -3  28   5 222.192 412.272  -2
  -3 -28  -3 222.192 412.272   1
  -3  29  -3 792.406 440.594  -2
  -3 -29   5 792.406 440.594   1
  -3  29  -2 715.461 426.343  -2
  -3 -29   4 715.461 426.343   1
  -3  29  -1 502.144 369.787  -2
  -3 -29   3 502.144 369.787   1
  -3  29   0-96.4350 493.366  -2
  -3 -29   2-96.4350 493.366   1
  -3  29   1-336.736 436.949  -2
  -3 -29   1-336.736 436.949   1
  -3  29   2 86.6319 490.838  -2
  -3 -29   0 86.6319 490.838   1
  -3  29   3-56.5689 747.294  -2
  -3 -29  -1-56.5689 747.294   1
  -3  29   4-194.630 485.497  -2
  -3 -29  -2-194.630 485.497   1
  -3  29   5 130.295 602.605  -2
  -3 -29  -3 130.295 602.605   1
  -3  30  -2 55.5840 664.553  -2
  -3 -30   4 55.5840 664.553   1
  -3  30  -1 478.760 537.595  -2
  -3 -30   3 478.760 537.595   1
  -3  30   0-244.389 652.203  -2
  -3 -30   2-244.389 652.203   1
  -3  30   1 79.5429 620.427  -2
  -3 -30   1 79.5429 620.427   1
  -3  30   2-297.498 559.380  -2
  -3 -30   0-297.498 559.380   1
  -3  30   3 335.888 572.779  -2
  -3 -30  -1 335.888 572.779   1
  -3  30   4 128.419 674.114  -2
  -3 -30  -2 128.419 674.114   1
  -3  31   1-13.8871 634.702  -2
  -3 -31   1-13.8871 634.702   1
  -3  31   2-20.0817 631.589  -2
  -3 -31   0-20.0817 631.589   1
  -3  31   3-97.2179 823.053  -2
  -3 -31  -1-97.2179 823.053   1
   4   0 -14-61.5485 448.735   1
   4   0 -13-291.118 356.048   1
   4   0 -12 691.309 347.259   1
   4   0 -11 13.6118 306.336   1
   4   0 -10 1831.65 321.789   1
   4   0  -9-175.621 268.466   1
   4   0  -8 176.207 246.869   1
  -4   0   7 70.6474 139.867   1
  -4   0   6 639.163 214.855   1
  -4   0   5-78.2804 177.545   1
  -4   0   4 90532.7 488.673   1
   4   0  -3 118.255 111.138   1
  -4   0   2 1473.32 94.3735   1
  -4   0   1 12.3899 74.3136   1
  -4   0   0 10820.4 143.371   1
   4   0   1 73.3740 106.438   1
  -4   0  -2 140.340 105.980   1
   4   0   3-32.7952 116.793   1
  -4   0  -4 1035.96 142.364   1
  -4   0  -5-26.7546 137.153   1
  -4   0  -6 17917.3 240.776   1
  -4   0  -7 11.2255 180.422   1
  -4   0  -8 70.6113 189.555   1
  -4   0  -9-84.0927 198.019   1
  -4   0 -10 412.801 219.083   1
  -4   0 -11 76.9571 310.504   1
  -4   0 -12-309.596 379.434   1
   4   1 -14 603.157 304.019   1
   4   1 -13 153.554 239.968   1
   4  -1 -12-87.1598 239.601   1
   4   1 -11-104.308 222.837   1
   4  -1 -10 1178.60 219.412   1
   4   1  -9 125.856 196.557   1
   4   1  -8 132.575 174.079   1
  -4  -1   7 446.628 120.508   1
  -4  -1   6 272.310 148.031   1
  -4   1   5 1136.52 144.575   1
  -4   1   4 4409.71 121.200   1
  -4   1   3 86889.3 303.056   1
  -4   1   2 7181.46 87.5814   1
  -4   1   1 6159.56 85.9957   1
  -4   1   0 1622.95 56.2877   1
   4  -1   1 306.312 52.9998   1
   4   1   2 1945.93 89.1083   1
  -4   1  -3 3310.87 108.336   1
  -4   1  -4 302.827 77.7522   1
  -4   1  -5 21.4375 82.2482   1
   4   1   6 91.5221 99.5529   1
   4  -1   7 8301.64 161.075   1
  -4   1  -8 220.107 133.695   1
  -4   1  -9 149.893 137.119   1
  -4  -1 -10 122.242 154.077   1
  -4   1 -11-42.7047 184.520   1
  -4   1 -12 389.401 260.056   1
  -4  -1 -13-2.84796 391.011   1
   4  -2 -14 321.961 306.703   1
   4   2 -13 471.421 242.301   1
   4  -2 -12 450.337 245.319   1
   4   2 -11 713.183 223.028   1
   4   2 -10-43.4252 197.340   1
   4  -2  -9 221.977 185.042   1
   4   2  -8 542.297 175.391   1
  -4  -2   7 900.222 126.815   1
  -4  -2   6 441.025 135.104   1
  -4  -2   5 344.363 128.779   1
  -4  -2   4 43920.0 292.467   1
  -4  -2   3 29330.9 189.078   1
  -4   2   2 532.326 60.6789   1
  -4   2   1 50.1127 45.9699   1
  -4   2   0 1642.51 83.0318   1
   4   2   1 9147.86 81.4206   1
  -4   2  -2 1764.07 61.8816   1
  -4   2  -3 390.990 66.9195   1
  -4   2  -4 16.8951 75.2011   1
  -4   2  -5 1558.48 92.5900   1
  -4   2  -6 2321.07 115.305   1
   4  -2   7 423.219 113.290   1
  -4   2  -8 203.586 132.438   1
  -4  -2  -9 198.150 138.069   1
  -4  -2 -10-38.6277 177.406   1
  -4   2 -11 55.9480 186.560   1
  -4  -2 -12 94.8028 265.828   1
  -4  -2 -13 358.222 427.414   1
   4  -3 -14 270.315 311.874   1
   4   3 -13 1163.30 261.217   1
   4  -3 -12 109.285 246.339   1
   4   3 -11 158.607 218.050   1
   4   3 -10-13.3283 197.207   1
   4   3  -9 2.17023 187.544   1
   4  -3  -8 1011.48 248.631   1
   4  -3   6 1004.30 386.101  -2
   4   3  -8 1004.30 386.101   1
  -4  -3   7 194.091 126.671   1
  -4  -3   6 89.0327 134.992   1
  -4  -3   5 4299.95 170.986   1
  -4  -3   4 13967.1 224.439   1
  -4  -3   3 35968.6 246.181   1
  -4  -3   2 450.087 76.3233   1
  -4  -3   1 2590.99 102.239   1
  -4   3   0 5608.54 116.676   1
  -4   3  -1 4055.81 120.934   1
  -4   3  -2 878.611 45.8545   1
  -4   3  -3 196.379 60.3136   1
  -4   3  -4 391.549 73.2792   1
  -4   3  -5 2.76666 77.5724   1
  -4  -3  -6 587.132 107.555   1
  -4  -3  -7-27.6314 119.790   1
  -4   3  -8 183.466 133.969   1
  -4   3  -9 202.130 139.335   1
  -4   3 -10-39.4068 179.621   1
  -4   3 -11 158.964 185.921   1
  -4  -3 -12-149.044 272.193   1
  -4  -3 -13 41.3779 446.280   1
   4  -4 -14 391.178 428.214   1
   4  -4 -13 1056.38 272.814   1
   4  -4 -12 222.345 244.361   1
   4   4 -11 370.773 224.083   1
   4   4 -10 23.2626 198.983   1
   4   4  -9 275.388 188.908   1
   4  -4  -8 1370.66 270.217   1
   4  -4   6 1330.30 382.992  -2
   4   4  -8 1330.30 382.992   1
  -4  -4   7 457.959 156.606   1
   4  -4   5 1221.00 357.150  -2
   4   4  -7 1221.00 357.150   1
  -4  -4   6 90.4354 132.836   1
   4  -4  -5 232.781 123.358   1
  -4  -4   4 1709.74 140.342   1
  -4  -4   3 8357.74 144.100   1
   4  -4  -2 72.6603 81.7401   1
  -4  -4   1 122.268 88.3654   1
  -4   4   0 5681.99 120.886   1
  -4   4  -1 180.061 88.6987   1
  -4   4  -2 9676.26 124.315   1
  -4   4  -3 3836.72 76.8675   1
  -4   4  -4 118.689 67.7206   1
  -4   4  -5 1780.80 96.9316   1
   4  -4  -7 1439.23 291.753  -2
   4   4   5 1439.23 291.753   1
  -4   4  -6 53.2658 92.0390   1
  -4   4  -7 157.906 113.208   1
  -4   4  -8 1082.77 167.224   1
  -4   4  -9-88.5936 167.160   1
  -4  -4 -10 216.395 188.478   1
  -4   4 -11 11.0623 178.005   1
  -4  -4 -12-49.4178 284.440   1
   4  -5 -14-228.918 426.929   1
   4  -5 -13 457.163 267.531   1
   4  -5 -12 73.9259 239.815   1
   4   5 -11-135.092 215.181   1
   4   5 -10-43.2433 204.083   1
   4  -5  -9 1679.42 291.327   1
   4  -5   7 1709.33 430.283  -2
   4   5  -9 1709.33 430.283   1
   4  -5  -8-4.89964 237.788   1
   4  -5   6-108.216 386.779  -2
   4   5  -8-108.216 386.779   1
   4  -5  -7 42.8394 220.575   1
   4  -5   5 253.189 342.267  -2
   4   5  -7 253.189 342.267   1
  -4  -5   6 194.577 133.402   1
  -4  -5   5-44.4631 102.992   1
  -4  -5   4 751.458 118.288   1
  -4  -5   3-203.627 86.3570   1
  -4  -5   2-10.0553 70.3576   1
  -4  -5   1 1359.10 97.3290   1
   4   5   0 84.1024 74.8535   1
  -4   5  -1 17113.8 185.494   1
   4   5   2 4024.60 117.370   1
  -4   5  -3 165.918 49.7659   1
   4  -5   4 901.526 69.6614   1
  -4   5  -5 62.3660 79.7216   1
  -4  -5  -6 43.6682 90.7181   1
  -4   5  -7 71.3243 106.375   1
  -4   5  -8 326.756 135.576   1
  -4   5  -9 100.199 204.907   1
  -4  -5 -10 381.513 189.359   1
  -4   5 -11-11.7846 189.365   1
  -4  -5 -12-78.2247 288.108   1
   4  -6 -14 155.152 426.744   1
   4  -6 -13 239.613 272.887   1
   4  -6 -12-69.1241 235.813   1
   4   6 -11 75.7753 225.465   1
   4   6 -10 31.0538 210.940   1
   4  -6  -9 297.376 259.814   1
   4  -6   7 495.625 412.597  -2
   4   6  -9 495.625 412.597   1
   4  -6  -8 2278.51 281.007   1
   4  -6   6 2335.78 417.160  -2
   4   6  -8 2335.78 417.160   1
  -4   6   7 1217.43 153.695   1
  -4  -6   6-88.0635 144.145   1
  -4  -6   5 136.911 96.9210   1
  -4  -6   4 508.761 122.335   1
  -4  -6   3 12.8459 95.6903   1
  -4  -6   2 4663.89 115.246   1
  -4  -6   1 1007.38 94.4716   1
   4   6   0 6734.10 113.828   1
  -4   6  -1 3263.00 107.484   1
  -4   6  -2 17432.6 185.511   1
  -4   6  -3 1418.58 55.4644   1
  -4   6  -4 54.1571 63.5076   1
   4  -6  -6-194.598 248.216  -2
   4   6   4-194.598 248.216   1
  -4   6  -5 261.801 77.6148   1
  -4  -6  -6 298.093 89.6971   1
  -4   6  -7-23.0037 111.079   1
  -4   6  -8 46.3039 129.974   1
  -4   6  -9 120.617 204.478   1
  -4  -6 -10-25.7146 185.222   1
  -4   6 -11 622.832 197.377   1
  -4  -6 -12 78.2282 305.100   1
   4  -7 -13-168.957 283.240   1
   4   7 -12-25.9766 236.497   1
   4   7 -11-105.601 228.063   1
   4   7 -10 112.476 219.226   1
   4  -7  -9 2548.31 303.638   1
   4  -7   7 2552.80 457.620  -2
   4   7  -9 2552.80 457.620   1
   4  -7  -8 5108.28 325.927   1
   4  -7   6 6456.18 467.719  -2
   4   7  -8 6456.18 467.719   1
   4  -7  -7 36.3765 223.526   1
   4  -7   5 26.4063 354.634  -2
   4   7  -7 26.4063 354.634   1
  -4  -7   6 301.407 158.216   1
  -4  -7   5 264.111 134.406   1
  -4  -7   4 440.314 102.483   1
  -4  -7   3 424.311 102.943   1
  -4  -7   2 1874.77 97.4906   1
  -4  -7   1 262.475 37.2768   1
   4   7   0 833.076 76.2572   1
  -4   7  -1 8729.48 133.568   1
  -4   7  -2 175.673 78.2006   1
  -4   7  -3 760.000 69.0452   1
  -4   7  -4 395.162 61.2834   1
  -4   7  -5 36.4696 74.2107   1
  -4  -7  -6 1178.32 105.996   1
  -4  -7  -7 57.9255 109.628   1
  -4   7  -8 185.768 121.814   1
  -4   7  -9 193.148 205.127   1
  -4  -7 -10 28.1550 206.400   1
  -4  -7 -11 388.346 246.870   1
  -4  -7 -12 1622.72 434.852   1
   4   8 -13 505.413 285.835   1
   4  -8 -12-176.411 248.267   1
   4   8 -11-18.3804 228.756   1
   4  -8 -10-339.999 290.887   1
   4  -8   8-631.902 459.200  -2
   4   8 -10-631.902 459.200   1
   4  -8  -9 2952.49 315.083   1
   4  -8   7 3367.34 457.380  -2
   4   8  -9 3367.34 457.380   1
   4  -8  -8 604.254 258.748   1
   4  -8   6 1041.76 402.311  -2
   4   8  -8 1041.76 402.311   1
   4  -8  -7 161.880 219.352   1
   4  -8   5 364.571 378.483  -2
   4   8  -7 364.571 378.483   1
   4   8  -6 444.553 167.458   1
  -4  -8   5 1280.10 138.198   1
  -4  -8   4 275.791 97.1596   1
  -4  -8   3 3563.96 134.336   1
  -4  -8   2 22.7404 82.8937   1
   4  -8  -1 294.437 49.0344   1
   4   8   0 955.756 71.4773   1
  -4   8  -1 368.018 68.6688   1
  -4  -8  -2 109.197 133.996   1
  -4   8  -3 696.767 93.3843   1
  -4   8  -4 1121.33 64.7428   1
  -4  -8  -5 1758.56 94.2538   1
   4  -8   6 788.906 97.9266   1
   4  -8   7 71.5703 110.712   1
  -4   8  -8 128.744 188.734   1
  -4   8  -9-63.1972 209.377   1
  -4  -8 -10 127.435 207.486   1
  -4  -8 -11 480.381 254.799   1
  -4  -8 -12 565.700 427.742   1
   4   9 -13 514.596 292.068   1
   4  -9 -12-5.89399 262.467   1
   4   9 -11-176.799 240.295   1
   4  -9 -10-94.8192 298.053   1
   4  -9   8-626.574 452.987  -2
   4   9 -10-626.574 452.987   1
   4  -9  -9-28.9571 268.423   1
   4  -9   7-300.457 426.131  -2
   4   9  -9-300.457 426.131   1
   4  -9  -8-234.539 235.904   1
   4  -9   6 264.756 398.112  -2
   4   9  -8 264.756 398.112   1
   4  -9  -7 1175.57 185.182   1
   4  -9  -6 694.936 164.688   1
   4  -9   4 1056.10 347.733  -2
   4   9  -6 1056.10 347.733   1
  -4  -9   5-51.4472 130.860   1
  -4  -9   4 57.7816 88.1976   1
  -4  -9   3 1585.04 116.185   1
  -4  -9   2 654.868 93.2851   1
  -4  -9   1 4610.22 99.8639   1
   4   9   0 1276.90 75.0593   1
  -4   9  -1 684.941 52.4395   1
  -4   9  -2 104.757 46.5437   1
  -4  -9  -3-193.825 270.483   1
  -4  -9  -4 941.257 62.6302   1
  -4  -9  -5 177.674 70.9997   1
  -4   9  -6 433.345 89.2491   1
  -4  -9  -7 877.161 117.977   1
  -4   9  -8 192.788 189.091   1
  -4   9  -9-29.9159 211.165   1
  -4   9 -10-15.6822 225.792   1
  -4  -9 -11 46.4935 257.685   1
  -4  -9 -12 270.082 413.635   1
   4 -10 -13 72.6943 283.956   1
   4 -10 -12-62.5583 254.815   1
   4  10 -11 72.3993 226.236   1
   4 -10 -10 267.282 291.684   1
   4 -10   8-240.763 460.921  -2
   4  10 -10-240.763 460.921   1
   4 -10  -9 434.295 278.052   1
   4 -10   7 193.400 434.205  -2
   4  10  -9 193.400 434.205   1
   4 -10  -8 4194.56 317.054   1
   4 -10   6 4407.74 452.488  -2
   4  10  -8 4407.74 452.488   1
   4 -10  -7 492.905 237.735   1
   4 -10   5 354.800 381.768  -2
   4  10  -7 354.800 381.768   1
   4 -10  -6 4709.75 174.622   1
   4  10  -5 291.519 154.870   1
  -4 -10   4 2975.30 145.144   1
  -4 -10   3 397.867 104.706   1
  -4 -10   2-94.3442 100.895   1
  -4 -10   1-182.479 89.0624   1
   4  10   0 89.3205 29.8657   1
  -4 -10  -1 1634.36 153.871   1
  -4 -10  -2 460.600 219.359   1
  -4 -10  -3 2101.54 301.938   1
  -4 -10  -4 384.756 292.187   1
  -4 -10  -5 242.472 62.3678   1
   4 -10   6-11.9511 80.7776   1
  -4 -10  -7 644.471 177.942   1
  -4  10  -8 145.592 187.300   1
  -4  10  -9 416.050 208.762   1
  -4 -10 -10 83.8449 369.471   1
  -4 -10 -11-537.035 449.813   1
  -4 -10 -12 433.541 461.574   1
   4 -11 -13-503.431 383.302   1
   4 -11 -12 60.7939 264.927   1
   4 -11 -11 18.9600 319.982   1
   4 -11   9-587.398 491.214  -2
   4  11 -11-587.398 491.214   1
   4 -11 -10 49.4761 290.091   1
   4 -11   8-283.118 476.637  -2
   4  11 -10-283.118 476.637   1
   4 -11  -9 824.971 279.743   1
   4 -11   7 997.241 435.045  -2
   4  11  -9 997.241 435.045   1
   4 -11  -8 860.864 267.360   1
   4 -11   6 2985.97 454.546  -2
   4  11  -8 2985.97 454.546   1
   4 -11  -7 646.670 249.082   1
   4 -11   5 614.102 398.020  -2
   4  11  -7 614.102 398.020   1
  -4  11   6 1011.32 163.209   1
   4 -11   4 3090.27 402.168  -2
   4  11  -6 3090.27 402.168   1
  -4  11   5 34.6380 152.193   1
   4 -11   3-245.046 318.280  -2
   4  11  -5-245.046 318.280   1
  -4 -11   4 976.715 131.714   1
  -4 -11   3 796.365 111.651   1
  -4 -11   2 806.570 98.4677   1
  -4 -11   1-118.999 74.8211   1
   4  11   0 393.406 61.8357   1
  -4 -11  -1 168.065 55.9518   1
  -4 -11  -2 901.390 67.4771   1
  -4 -11  -3-300.507 272.308   1
  -4 -11  -4 5618.06 375.053   1
   4 -11   5-13.4412 47.5708   1
  -4 -11  -6 3836.38 110.718   1
  -4  11  -7 490.314 182.122   1
  -4  11  -8 366.806 195.483   1
  -4  11  -9-143.426 203.180   1
  -4 -11 -10-553.986 365.137   1
   4 -12 -13 168.547 388.176   1
   4 -12 -12 22.8192 365.894   1
   4 -12  10 378.401 553.789  -2
   4  12 -12 378.401 553.789   1
   4 -12 -11 386.842 331.888   1
   4 -12   9 338.869 519.466  -2
   4  12 -11 338.869 519.466   1
   4 -12 -10 149.588 309.046   1
   4 -12   8-131.059 456.071  -2
   4  12 -10-131.059 456.071   1
   4 -12  -9 34.3537 270.661   1
   4 -12   7 443.003 446.230  -2
   4  12  -9 443.003 446.230   1
   4 -12  -8 1922.72 301.397   1
   4 -12   6 1953.93 449.128  -2
   4  12  -8 1953.93 449.128   1
   4 -12  -7 181.741 233.240   1
   4 -12   5 98.7785 399.366  -2
   4  12  -7 98.7785 399.366   1
  -4  12   6 697.585 252.824   1
   4 -12   4 810.649 374.089  -2
   4  12  -6 810.649 374.089   1
  -4  12   5 301.978 151.675   1
  -4  12   4 133.091 151.977   1
  -4 -12   3 2073.96 130.395   1
  -4 -12   2 370.767 100.186   1
  -4 -12   1 88.4182 70.9445   1
  -4 -12   0 53.9754 77.1948   1
  -4 -12  -1 179.014 70.3405   1
  -4 -12  -2 216.658 69.7921   1
   4 -12   3 148.672 86.1328   1
  -4 -12  -4 97.7071 299.350   1
  -4 -12  -5 561.478 313.042   1
  -4 -12  -6 165.208 154.351   1
  -4 -12  -7 1037.39 185.993   1
  -4  12  -8 17.6777 229.120   1
  -4  12  10 47.6038 514.854  -2
  -4 -12  -8 47.6038 514.854   1
  -4  12  -9 155.400 187.667   1
  -4 -12 -10-190.482 410.469   1
   4 -13 -13 19.4862 407.939   1
   4 -13 -12 11.0752 379.257   1
   4 -13  10 170.162 554.626  -2
   4  13 -12 170.162 554.626   1
   4 -13 -11-77.0410 341.263   1
   4 -13   9 165.106 522.353  -2
   4  13 -11 165.106 522.353   1
   4 -13 -10 144.875 298.989   1
   4 -13   8 118.930 472.485  -2
   4  13 -10 118.930 472.485   1
   4 -13  -9 376.268 296.800   1
   4 -13   7-49.6504 448.274  -2
   4  13  -9-49.6504 448.274   1
   4 -13  -8 862.183 271.353   1
   4 -13   6 793.203 430.247  -2
   4  13  -8 793.203 430.247   1
   4 -13   5 160.122 398.960  -2
   4  13  -7 160.122 398.960   1
  -4  13   6-32.3239 162.249   1
   4 -13   4 1441.04 376.673  -2
   4  13  -6 1441.04 376.673   1
  -4  13   5-64.6978 151.656   1
  -4 -13   4 33.1060 149.004   1
  -4  13   3 125.311 131.152   1
  -4  13   2 279.647 105.989   1
  -4 -13   1 673.865 69.0125   1
  -4 -13   0 6.78848 78.4452   1
  -4 -13  -1 229.096 79.9125   1
  -4 -13  -2 3355.88 117.439   1
   4 -13   3 1036.21 106.875   1
  -4 -13  -4 5373.89 390.697   1
   4  13  -6 3648.20 195.782  -2
   4 -13   4 3648.20 195.782   1
  -4 -13  -5 177.143 301.106   1
  -4 -13  -6 323.525 321.273   1
  -4  13  -7 36.5870 197.345   1
  -4  13   9 687.961 489.440  -2
  -4 -13  -7 687.961 489.440   1
  -4  13  -8 251.342 201.706   1
  -4  13  11 477.110 489.184  -2
  -4 -13  -9 477.110 489.184   1
  -4 -13 -10-246.235 446.681   1
   4 -14 -12-69.1733 404.839   1
   4 -14 -11-3.41240 342.715   1
   4 -14   9 273.312 530.385  -2
   4  14 -11 273.312 530.385   1
   4 -14 -10 732.501 334.749   1
   4 -14   8 113.410 495.511  -2
   4  14 -10 113.410 495.511   1
   4 -14  -9 273.676 289.839   1
   4 -14   7 102.577 459.779  -2
   4  14  -9 102.577 459.779   1
   4 -14  -8 4166.21 337.149   1
   4 -14   6 4492.89 476.565  -2
   4  14  -8 4492.89 476.565   1
   4 -14   5 734.158 397.810  -2
   4  14  -7 734.158 397.810   1
  -4  14   6 485.387 266.805   1
  -4  14  -4 1059.75 371.446  -2
  -4 -14   6 1059.75 371.446   1
  -4  14   5 109.023 212.232   1
  -4  14  -3-148.229 342.036  -2
  -4 -14   5-148.229 342.036   1
  -4  14   4 127.782 143.265   1
  -4  14   3 686.653 134.590   1
  -4  14   2 169.291 106.805   1
  -4 -14   1 223.590 51.7448   1
  -4 -14   0 78.1919 89.2898   1
  -4 -14  -1 566.988 101.249   1
  -4 -14  -2 3971.57 138.421   1
   4 -14   3-89.9793 111.249   1
  -4  14   5-617.219 384.022  -2
  -4 -14  -3-617.219 384.022   1
  -4 -14  -4 1731.82 331.541   1
   4  14  -6 833.772 180.330  -2
   4 -14   4 833.772 180.330   1
   4  14  -7 1125.83 188.276  -2
   4 -14   5 1125.83 188.276   1
  -4  14   8 2436.92 482.596  -2
  -4 -14  -6 2436.92 482.596   1
  -4  14   9 627.448 484.326  -2
  -4 -14  -7 627.448 484.326   1
  -4  14  -8-65.4228 189.891   1
  -4  14  11 615.276 555.641  -2
  -4 -14  -9 615.276 555.641   1
   4 -15 -12-196.036 386.744   1
   4 -15 -11-103.728 357.350   1
   4 -15   9 216.432 548.978  -2
   4  15 -11 216.432 548.978   1
   4 -15 -10 103.958 310.310   1
   4 -15   8 227.642 521.604  -2
   4  15 -10 227.642 521.604   1
   4 -15  -9 551.021 324.917   1
   4 -15   7 636.227 455.243  -2
   4  15  -9 636.227 455.243   1
   4 -15   6 2885.11 463.359  -2
   4  15  -8 2885.11 463.359   1
  -4  15  -5 1408.64 281.674  -2
  -4 -15   7 1408.64 281.674   1
  -4  15   6 177.728 263.880   1
  -4  15  -4-56.1462 367.775  -2
  -4 -15   6-56.1462 367.775   1
  -4  15   5 227.227 229.092   1
  -4  15  -3 108.746 351.595  -2
  -4 -15   5 108.746 351.595   1
  -4  15   4 57.6120 145.456   1
  -4  15   3 165.539 136.468   1
  -4  15   2-102.420 124.736   1
  -4  15   0-135.415 326.597  -2
  -4 -15   2-135.415 326.597   1
  -4 -15   1 93.2236 36.4467   1
  -4 -15   0-69.3094 101.783   1
  -4 -15  -1 1845.36 130.799   1
   4 -15   2 19.5298 115.669   1
  -4  15   4 1226.97 353.867  -2
  -4 -15  -2 1226.97 353.867   1
   4 -15   3 188.705 117.088   1
   4 -15   4 142.474 130.625   1
  -4  15   6-306.051 406.173  -2
  -4 -15  -4-306.051 406.173   1
   4  15  -7 820.487 203.424  -2
   4 -15   5 820.487 203.424   1
  -4  15   8 2815.64 509.688  -2
  -4 -15  -6 2815.64 509.688   1
  -4  15   9 349.604 473.612  -2
  -4 -15  -7 349.604 473.612   1
  -4  15  10 467.185 518.997  -2
  -4 -15  -8 467.185 518.997   1
  -4 -15  -9-52.4891 438.298   1
   4 -16 -12-18.8870 376.155   1
   4 -16 -11 501.299 374.111   1
   4 -16   9 24.7351 562.351  -2
   4  16 -11 24.7351 562.351   1
   4 -16 -10 441.200 334.165   1
   4 -16   8 607.023 527.732  -2
   4  16 -10 607.023 527.732   1
   4 -16  -9 3302.75 363.414   1
   4 -16   7 2849.89 483.181  -2
   4  16  -9 2849.89 483.181   1
   4 -16   6 1692.92 451.136  -2
   4  16  -8 1692.92 451.136   1
  -4  16  -5 119.811 389.366  -2
  -4 -16   7 119.811 389.366   1
  -4  16   6 187.458 234.593   1
  -4  16  -4-254.007 385.440  -2
  -4 -16   6-254.007 385.440   1
  -4  16   5 1060.68 228.317   1
  -4  16  -3 741.273 381.157  -2
  -4 -16   5 741.273 381.157   1
  -4  16   4 6.15445 145.506   1
  -4  16   3-84.9898 135.766   1
  -4  16   2 17.3283 103.866   1
  -4  16   1-664.960 355.504  -2
  -4 -16   1-664.960 355.504   1
  -4 -16   0-24.4105 105.240   1
  -4 -16  -1 714.907 122.043   1
  -4 -16  -2 493.211 119.737   1
   4 -16   3-126.989 114.365   1
   4 -16   4-0.92062 141.062   1
  -4 -16  -5 451.740 340.136   1
  -4 -16  -6 161.758 339.995   1
  -4  16   9 1664.36 477.676  -2
  -4 -16  -7 1664.36 477.676   1
  -4  16  10 365.337 567.013  -2
  -4 -16  -8 365.337 567.013   1
  -4 -16  -9 461.917 432.926   1
   4 -17 -12 367.166 380.569   1
   4 -17 -11 150.558 385.112   1
   4 -17 -10 210.248 352.316   1
   4 -17   8 529.592 525.818  -2
   4  17 -10 529.592 525.818   1
   4 -17   7 790.453 485.433  -2
   4  17  -9 790.453 485.433   1
  -4  17  -6 4431.19 474.099  -2
  -4 -17   8 4431.19 474.099   1
  -4  17  -5 673.475 408.465  -2
  -4 -17   7 673.475 408.465   1
  -4  17   6 703.265 263.835   1
  -4  17  -4 83.7022 405.040  -2
  -4 -17   6 83.7022 405.040   1
  -4  17   5 1322.32 235.727   1
  -4  17  -3 736.099 331.484  -2
  -4 -17   5 736.099 331.484   1
  -4  17   4 31.7620 153.377   1
  -4  17   3-103.267 159.202   1
  -4  17  -1 1917.59 387.852  -2
  -4 -17   3 1917.59 387.852   1
  -4  17   2 61.2569 95.9159   1
  -4  17   0-641.818 374.400  -2
  -4 -17   2-641.818 374.400   1
  -4 -17   1-160.658 261.365   1
  -4 -17   0 48.6858 112.422   1
  -4 -17  -1 4000.16 163.807   1
  -4 -17  -2 535.506 123.648   1
   4 -17   3 103.887 168.830   1
  -4  17   5 482.988 426.016  -2
  -4 -17  -3 482.988 426.016   1
  -4  17   6 143.540 436.079  -2
  -4 -17  -4 143.540 436.079   1
  -4  17   7 405.770 452.908  -2
  -4 -17  -5 405.770 452.908   1
  -4 -17  -6 363.952 354.437   1
  -4  17   9 812.263 530.085  -2
  -4 -17  -7 812.263 530.085   1
  -4  17  10 278.998 591.781  -2
  -4 -17  -8 278.998 591.781   1
   4 -18 -11-181.198 366.318   1
   4 -18 -10 104.688 363.749   1
   4 -18   8 617.975 539.060  -2
   4  18 -10 617.975 539.060   1
  -4  18  -7 1116.40 456.768  -2
  -4 -18   9 1116.40 456.768   1
  -4  18  -6 349.742 440.119  -2
  -4 -18   8 349.742 440.119   1
  -4  18  -5-365.246 426.589  -2
  -4 -18   7-365.246 426.589   1
  -4  18  -4-21.2042 412.768  -2
  -4 -18   6-21.2042 412.768   1
  -4  18   5 535.002 229.347   1
  -4  18  -3 632.259 389.495  -2
  -4 -18   5 632.259 389.495   1
  -4  18   4-162.529 196.046   1
  -4  18  -2 1976.46 400.178  -2
  -4 -18   4 1976.46 400.178   1
  -4  18   3 6.16477 153.594   1
  -4  18  -1 564.051 375.889  -2
  -4 -18   3 564.051 375.889   1
  -4  18   2 86.6332 92.0903   1
  -4  18   0 99.5028 375.884  -2
  -4 -18   2 99.5028 375.884   1
  -4  18   1-256.163 368.687  -2
  -4 -18   1-256.163 368.687   1
   4 -18   0 57.1196 133.853   1
  -4  18   2-38.2153 382.075  -2
  -4 -18   0-38.2153 382.075   1
  -4 -18  -1 1691.81 147.971   1
  -4 -18  -2 4845.15 206.679   1
   4 -18   3-212.278 158.362   1
  -4 -18  -4-150.137 339.718   1
  -4  18   7 105.448 480.710  -2
  -4 -18  -5 105.448 480.710   1
  -4  18   8 573.569 468.428  -2
  -4 -18  -6 573.569 468.428   1
  -4  18   9 874.707 544.436  -2
  -4 -18  -7 874.707 544.436   1
  -4 -18  -8 8.30889 418.763   1
   4 -19 -11 67.5500 337.676   1
  -4  19  -9-557.187 457.198  -2
  -4 -19  11-557.187 457.198   1
  -4  19  -8-48.5625 643.969  -2
  -4 -19  10-48.5625 643.969   1
  -4  19  -7 349.026 450.344  -2
  -4 -19   9 349.026 450.344   1
  -4  19  -6 810.549 453.910  -2
  -4 -19   8 810.549 453.910   1
  -4  19  -5 1.84223 442.632  -2
  -4 -19   7 1.84223 442.632   1
  -4  19  -4-168.125 468.884  -2
  -4 -19   6-168.125 468.884   1
  -4  19   5 329.922 232.253   1
  -4  19  -3 397.150 413.736  -2
  -4 -19   5 397.150 413.736   1
  -4  19   4-159.012 205.347   1
  -4  19  -2 600.330 369.036  -2
  -4 -19   4 600.330 369.036   1
  -4  19   3 202.524 144.855   1
  -4  19  -1 1546.48 406.162  -2
  -4 -19   3 1546.48 406.162   1
  -4  19   2-32.4673 88.8108   1
  -4 -19   1-153.789 133.305   1
  -4 -19   0-52.2209 147.662   1
  -4 -19  -1 3841.33 190.808   1
  -4 -19  -2 2330.31 188.161   1
  -4  19   5 415.026 465.609  -2
  -4 -19  -3 415.026 465.609   1
  -4  19   6-468.918 471.478  -2
  -4 -19  -4-468.918 471.478   1
  -4 -19  -5 229.693 321.700   1
  -4  19   8 642.595 513.402  -2
  -4 -19  -6 642.595 513.402   1
  -4 -19  -7 223.368 389.347   1
   4 -20 -11 723.834 405.162   1
  -4  20  -9 367.509 532.316  -2
  -4 -20  11 367.509 532.316   1
  -4  20  -8 323.134 434.551  -2
  -4 -20  10 323.134 434.551   1
  -4  20  -7 771.285 489.472  -2
  -4 -20   9 771.285 489.472   1
  -4  20  -6 383.056 463.013  -2
  -4 -20   8 383.056 463.013   1
  -4  20  -5-12.1829 496.551  -2
  -4 -20   7-12.1829 496.551   1
  -4  20  -4-291.310 426.024  -2
  -4 -20   6-291.310 426.024   1
  -4  20  -3 781.104 434.459  -2
  -4 -20   5 781.104 434.459   1
  -4  20  -2 612.327 405.747  -2
  -4 -20   4 612.327 405.747   1
  -4 -20   3 1493.30 320.244   1
  -4  20   0-160.000 500.637  -2
  -4 -20   2-160.000 500.637   1
   4 -20  -1 7.13592 166.697   1
  -4  20   1-220.765 410.760  -2
  -4 -20   1-220.765 410.760   1
  -4 -20   0 39.8092 145.425   1
  -4 -20  -1 601.969 307.478   1
  -4  20   4 495.201 466.102  -2
  -4 -20  -2 495.201 466.102   1
  -4  20   5 1672.03 501.641  -2
  -4 -20  -3 1672.03 501.641   1
  -4 -20  -4 107.309 359.457   1
  -4  20   7 282.236 446.057  -2
  -4 -20  -5 282.236 446.057   1
  -4 -20  -6 575.287 383.820   1
  -4  20   9 1538.12 572.688  -2
  -4 -20  -7 1538.12 572.688   1
   4 -21 -11 226.027 415.468   1
  -4  21  -8 244.355 419.892  -2
  -4 -21  10 244.355 419.892   1
  -4  21  -7 142.267 477.898  -2
  -4 -21   9 142.267 477.898   1
  -4  21  -6 379.338 445.896  -2
  -4 -21   8 379.338 445.896   1
  -4  21  -5-248.492 458.779  -2
  -4 -21   7-248.492 458.779   1
  -4  21  -4-330.092 443.468  -2
  -4 -21   6-330.092 443.468   1
  -4  21  -3-429.844 431.611  -2
  -4 -21   5-429.844 431.611   1
  -4  21  -2 695.054 431.025  -2
  -4 -21   4 695.054 431.025   1
  -4  21  -1 1459.57 468.060  -2
  -4 -21   3 1459.57 468.060   1
  -4  21   0-4.64541 420.419  -2
  -4 -21   2-4.64541 420.419   1
  -4  21   1 675.971 429.270  -2
  -4 -21   1 675.971 429.270   1
  -4  21   2 351.791 403.215  -2
  -4 -21   0 351.791 403.215   1
  -4 -21  -1 379.215 315.211   1
  -4  21   4-185.200 492.541  -2
  -4 -21  -2-185.200 492.541   1
  -4  21   5-62.4436 478.356  -2
  -4 -21  -3-62.4436 478.356   1
  -4  21   6 188.336 491.271  -2
  -4 -21  -4 188.336 491.271   1
  -4  21   7-74.0836 456.096  -2
  -4 -21  -5-74.0836 456.096   1
  -4  21   8 1653.74 551.305  -2
  -4 -21  -6 1653.74 551.305   1
  -4  22  -8-532.853 525.556  -2
  -4 -22  10-532.853 525.556   1
  -4  22  -7 83.4595 422.023  -2
  -4 -22   9 83.4595 422.023   1
  -4  22  -6-772.387 493.165  -2
  -4 -22   8-772.387 493.165   1
  -4  22  -5 187.223 448.231  -2
  -4 -22   7 187.223 448.231   1
  -4  22  -4-45.0562 464.040  -2
  -4 -22   6-45.0562 464.040   1
  -4  22  -3 85.8836 446.268  -2
  -4 -22   5 85.8836 446.268   1
  -4  22  -2 1969.99 485.058  -2
  -4 -22   4 1969.99 485.058   1
  -4  22  -1 1.68898 461.204  -2
  -4 -22   3 1.68898 461.204   1
  -4  22   0-216.504 443.926  -2
  -4 -22   2-216.504 443.926   1
  -4  22   1 475.095 416.727  -2
  -4 -22   1 475.095 416.727   1
  -4  22   2 567.411 437.885  -2
  -4 -22   0 567.411 437.885   1
  -4  22   3 1146.60 448.132  -2
  -4 -22  -1 1146.60 448.132   1
  -4  22   4 462.315 507.565  -2
  -4 -22  -2 462.315 507.565   1
  -4  22   5-171.370 502.906  -2
  -4 -22  -3-171.370 502.906   1
  -4  22   6 230.717 461.333  -2
  -4 -22  -4 230.717 461.333   1
  -4  22   7 258.320 480.207  -2
  -4 -22  -5 258.320 480.207   1
  -4  22   8 1032.64 556.597  -2
  -4 -22  -6 1032.64 556.597   1
  -4  23  -8 355.622 524.818  -2
  -4 -23  10 355.622 524.818   1
  -4  23  -7 98.3971 474.837  -2
  -4 -23   9 98.3971 474.837   1
  -4  23  -6 270.325 387.156  -2
  -4 -23   8 270.325 387.156   1
  -4  23  -5-64.8780 496.535  -2
  -4 -23   7-64.8780 496.535   1
  -4  23  -4 5.42975 458.835  -2
  -4 -23   6 5.42975 458.835   1
  -4  23  -3-139.045 471.408  -2
  -4 -23   5-139.045 471.408   1
  -4  23  -2-67.1341 490.000  -2
  -4 -23   4-67.1341 490.000   1
  -4  23  -1 906.821 469.350  -2
  -4 -23   3 906.821 469.350   1
  -4  23   0-355.579 454.237  -2
  -4 -23   2-355.579 454.237   1
  -4  23   1-134.053 475.052  -2
  -4 -23   1-134.053 475.052   1
  -4 -23   0 257.833 318.068   1
  -4  23   3 504.573 491.741  -2
  -4 -23  -1 504.573 491.741   1
  -4  23   4 379.722 517.083  -2
  -4 -23  -2 379.722 517.083   1
  -4 -23  -3 213.958 363.711   1
  -4  23   6 421.965 450.639  -2
  -4 -23  -4 421.965 450.639   1
  -4  23   7 523.117 478.478  -2
  -4 -23  -5 523.117 478.478   1
  -4  24  -7-362.688 523.112  -2
  -4 -24   9-362.688 523.112   1
  -4  24  -6 437.922 424.612  -2
  -4 -24   8 437.922 424.612   1
  -4  24  -5-111.917 435.570  -2
  -4 -24   7-111.917 435.570   1
  -4  24  -4 598.789 436.564  -2
  -4 -24   6 598.789 436.564   1
  -4  24  -3 657.356 455.191  -2
  -4 -24   5 657.356 455.191   1
  -4  24  -2-126.632 487.645  -2
  -4 -24   4-126.632 487.645   1
  -4  24  -1-10.1592 477.105  -2
  -4 -24   3-10.1592 477.105   1
  -4  24   0 215.312 456.524  -2
  -4 -24   2 215.312 456.524   1
  -4  24   1 392.045 382.749  -2
  -4 -24   1 392.045 382.749   1
  -4  24   2 411.415 449.128  -2
  -4 -24   0 411.415 449.128   1
  -4  24   3-564.010 530.513  -2
  -4 -24  -1-564.010 530.513   1
  -4  24   4-629.428 517.299  -2
  -4 -24  -2-629.428 517.299   1
  -4  24   5 200.189 528.856  -2
  -4 -24  -3 200.189 528.856   1
  -4  24   6-414.345 456.837  -2
  -4 -24  -4-414.345 456.837   1
  -4  24   7 611.000 549.944  -2
  -4 -24  -5 611.000 549.944   1
  -4  25  -6 326.689 476.849  -2
  -4 -25   8 326.689 476.849   1
  -4  25  -5-326.120 430.119  -2
  -4 -25   7-326.120 430.119   1
  -4  25  -4 207.838 440.995  -2
  -4 -25   6 207.838 440.995   1
  -4  25  -3-53.7798 546.703  -2
  -4 -25   5-53.7798 546.703   1
  -4  25  -2-262.058 483.524  -2
  -4 -25   4-262.058 483.524   1
  -4  25  -1-167.226 491.694  -2
  -4 -25   3-167.226 491.694   1
  -4  25   0 306.285 460.878  -2
  -4 -25   2 306.285 460.878   1
  -4  25   1 151.639 491.932  -2
  -4 -25   1 151.639 491.932   1
  -4  25   2 472.077 406.805  -2
  -4 -25   0 472.077 406.805   1
  -4  25   3-48.4715 529.981  -2
  -4 -25  -1-48.4715 529.981   1
  -4  25   4-697.080 529.238  -2
  -4 -25  -2-697.080 529.238   1
  -4  25   5-204.273 508.800  -2
  -4 -25  -3-204.273 508.800   1
  -4  25   6-554.281 496.450  -2
  -4 -25  -4-554.281 496.450   1
  -4  26  -5-267.470 511.328  -2
  -4 -26   7-267.470 511.328   1
  -4  26  -4-103.096 469.161  -2
  -4 -26   6-103.096 469.161   1
  -4  26  -3-504.469 442.336  -2
  -4 -26   5-504.469 442.336   1
  -4  26  -2 488.142 492.297  -2
  -4 -26   4 488.142 492.297   1
  -4  26  -1 420.650 470.558  -2
  -4 -26   3 420.650 470.558   1
  -4  26   0 96.5809 492.127  -2
  -4 -26   2 96.5809 492.127   1
  -4  26   1 450.560 495.476  -2
  -4 -26   1 450.560 495.476   1
  -4  26   2 48.9551 521.215  -2
  -4 -26   0 48.9551 521.215   1
  -4  26   3-111.136 536.050  -2
  -4 -26  -1-111.136 536.050   1
  -4  26   4-361.660 529.384  -2
  -4 -26  -2-361.660 529.384   1
  -4  26   5 239.389 484.261  -2
  -4 -26  -3 239.389 484.261   1
  -4  27  -5 728.769 466.781  -2
  -4 -27   7 728.769 466.781   1
  -4  27  -4-710.115 532.962  -2
  -4 -27   6-710.115 532.962   1
  -4  27  -3-63.7719 501.044  -2
  -4 -27   5-63.7719 501.044   1
  -4  27  -2-201.246 646.198  -2
  -4 -27   4-201.246 646.198   1
  -4  27  -1 441.248 431.537  -2
  -4 -27   3 441.248 431.537   1
  -4  27   0 313.629 476.874  -2
  -4 -27   2 313.629 476.874   1
  -4  27   1 625.390 483.188  -2
  -4 -27   1 625.390 483.188   1
  -4  27   2-939.344 562.620  -2
  -4 -27   0-939.344 562.620   1
  -4  27   3-776.219 568.089  -2
  -4 -27  -1-776.219 568.089   1
  -4  27   4-234.400 568.973  -2
  -4 -27  -2-234.400 568.973   1
  -4  28  -3-413.007 528.016  -2
  -4 -28   5-413.007 528.016   1
  -4  28  -2 822.271 482.101  -2
  -4 -28   4 822.271 482.101   1
  -4  28  -1 403.846 449.893  -2
  -4 -28   3 403.846 449.893   1
  -4  28   0 483.732 398.789  -2
  -4 -28   2 483.732 398.789   1
  -4  28   1 64.4784 456.171  -2
  -4 -28   1 64.4784 456.171   1
  -4  28   2-18.1336 495.551  -2
  -4 -28   0-18.1336 495.551   1
  -4  28   3-197.918 615.355  -2
  -4 -28  -1-197.918 615.355   1
  -4  29  -2 415.221 560.701  -2
  -4 -29   4 415.221 560.701   1
  -4  29  -1 473.277 447.540  -2
  -4 -29   3 473.277 447.540   1
  -4  29   0 940.753 527.431  -2
  -4 -29   2 940.753 527.431   1
  -4  29   1-89.3878 624.054  -2
  -4 -29   1-89.3878 624.054   1
  -4  29   2 401.501 500.490  -2
  -4 -29   0 401.501 500.490   1
   5   0  10 530.383 610.762  -2
   5   0 -13 530.383 610.762   1
   5   0   9 129.044 350.018  -2
   5   0 -12 129.044 350.018   1
   5   0   8 264.639 318.796  -2
   5   0 -11 264.639 318.796   1
   5   0   7-273.067 305.785  -2
   5   0 -10-273.067 305.785   1
   5   0   6 2134.07 308.650  -2
   5   0  -9 2134.07 308.650   1
   5   0   5 8.00920 264.503  -2
   5   0  -8 8.00920 264.503   1
  -5   0  -4 156.022 162.912  -2
  -5   0   7 156.022 162.912   1
  -5   0  -3 4288.72 192.108  -2
  -5   0   6 4288.72 192.108   1
  -5   0  -2 1740.23 216.258  -2
  -5   0   5 1740.23 216.258   1
  -5   0  -1 1457.90 134.829  -2
  -5   0   4 1457.90 134.829   1
  -5   0   0 284.045 97.1412  -2
  -5   0   3 284.045 97.1412   1
  -5   0   1-139.012 83.9095  -2
  -5   0   2-139.012 83.9095   1
  -5   0   2-2.07230 75.7402  -2
  -5   0   1-2.07230 75.7402   1
  -5   0   3 761.421 81.3920  -2
  -5   0   0 761.421 81.3920   1
  -5   0   4 488.213 80.1712  -2
  -5   0  -1 488.213 80.1712   1
  -5   0   5 4237.45 157.715  -2
  -5   0  -2 4237.45 157.715   1
  -5   0   6 1386.36 141.346  -2
  -5   0  -3 1386.36 141.346   1
  -5   0   7 319.702 140.597  -2
  -5   0  -4 319.702 140.597   1
  -5   0   8 296.521 118.804  -2
  -5   0  -5 296.521 118.804   1
  -5   0   9 5698.02 216.836  -2
  -5   0  -6 5698.02 216.836   1
  -5   0  10-115.394 173.876  -2
  -5   0  -7-115.394 173.876   1
  -5   0  11 666.486 196.213  -2
  -5   0  -8 666.486 196.213   1
  -5   0  12 71.1136 207.390  -2
  -5   0  -9 71.1136 207.390   1
  -5   0  13 200.728 235.861  -2
  -5   0 -10 200.728 235.861   1
  -5   0  14 288.105 405.673  -2
  -5   0 -11 288.105 405.673   1
   5  -1  10 260.216 338.163  -2
   5   1 -13 260.216 338.163   1
   5   1   9-221.951 252.998  -2
   5  -1 -12-221.951 252.998   1
   5  -1   8 67.0762 225.450  -2
   5   1 -11 67.0762 225.450   1
   5   1   7 1078.82 223.158  -2
   5  -1 -10 1078.82 223.158   1
   5  -1   6 1314.55 213.747  -2
   5   1  -9 1314.55 213.747   1
   5  -1   5 2913.98 208.839  -2
   5   1  -8 2913.98 208.839   1
  -5   1  -4 818.504 142.601  -2
  -5  -1   7 818.504 142.601   1
  -5   1  -3 8.92001 119.985  -2
  -5  -1   6 8.92001 119.985   1
  -5  -1  -2 1465.78 149.121  -2
  -5   1   5 1465.78 149.121   1
  -5  -1  -1 372.951 84.6154  -2
  -5   1   4 372.951 84.6154   1
  -5  -1   0 1083.26 74.4806  -2
  -5   1   3 1083.26 74.4806   1
  -5  -1   1 405.416 62.7823  -2
  -5   1   2 405.416 62.7823   1
  -5  -1   2 390.659 53.7021  -2
  -5   1   1 390.659 53.7021   1
  -5  -1   3 946.007 57.8293  -2
  -5   1   0 946.007 57.8293   1
  -5  -1   4 152.987 49.7507  -2
  -5   1  -1 152.987 49.7507   1
  -5  -1   5 798.501 88.2577  -2
  -5   1  -2 798.501 88.2577   1
  -5  -1   6-124.860 88.5505  -2
  -5   1  -3-124.860 88.5505   1
  -5  -1   7 1303.31 86.5382  -2
  -5   1  -4 1303.31 86.5382   1
  -5  -1   8 7551.32 137.337  -2
  -5   1  -5 7551.32 137.337   1
  -5   1   9 2126.36 131.257  -2
  -5  -1  -6 2126.36 131.257   1
  -5  -1  10 401.203 123.871  -2
  -5   1  -7 401.203 123.871   1
  -5  -1  11-22.9425 130.814  -2
  -5   1  -8-22.9425 130.814   1
  -5  -1  12 66.1008 142.899  -2
  -5   1  -9 66.1008 142.899   1
  -5  -1  13 103.383 187.915  -2
  -5   1 -10 103.383 187.915   1
  -5   1  14 138.408 413.760  -2
  -5  -1 -11 138.408 413.760   1
   5  -2  10 501.086 325.413  -2
   5   2 -13 501.086 325.413   1
   5   2   9 156.644 259.316  -2
   5  -2 -12 156.644 259.316   1
   5  -2   8 252.087 235.109  -2
   5   2 -11 252.087 235.109   1
   5  -2   7 322.106 213.970  -2
   5   2 -10 322.106 213.970   1
   5   2   6 2136.80 226.988  -2
   5  -2  -9 2136.80 226.988   1
   5  -2   5 2064.48 209.522  -2
   5   2  -8 2064.48 209.522   1
  -5   2  -4 370.623 137.944  -2
  -5  -2   7 370.623 137.944   1
  -5   2  -3 533.829 148.966  -2
  -5  -2   6 533.829 148.966   1
  -5   2  -2 3358.45 255.409  -2
  -5  -2   5 3358.45 255.409   1
  -5   2  -1 999.592 130.245  -2
  -5  -2   4 999.592 130.245   1
  -5  -2   0 395.263 64.7629  -2
  -5   2   3 395.263 64.7629   1
  -5  -2   1 525.568 64.3154  -2
  -5   2   2 525.568 64.3154   1
  -5  -2   2 468.985 50.3601  -2
  -5   2   1 468.985 50.3601   1
  -5  -2   3 485.448 75.0736  -2
  -5   2   0 485.448 75.0736   1
  -5  -2   4 290.571 71.5924  -2
  -5   2  -1 290.571 71.5924   1
  -5  -2   5 3215.54 52.8769  -2
  -5   2  -2 3215.54 52.8769   1
  -5  -2   6 1170.13 70.9927  -2
  -5   2  -3 1170.13 70.9927   1
  -5  -2   7 855.790 81.2984  -2
  -5   2  -4 855.790 81.2984   1
  -5  -2   8 4667.96 126.501  -2
  -5   2  -5 4667.96 126.501   1
  -5   2   9 5162.11 150.028  -2
  -5  -2  -6 5162.11 150.028   1
  -5  -2  10 300.780 122.692  -2
  -5   2  -7 300.780 122.692   1
  -5  -2  11 55.4566 129.631  -2
  -5   2  -8 55.4566 129.631   1
  -5   2  12 153.895 137.393  -2
  -5  -2  -9 153.895 137.393   1
  -5   2  13 501.309 180.024  -2
  -5  -2 -10 501.309 180.024   1
  -5   2  14 180.387 426.259  -2
  -5  -2 -11 180.387 426.259   1
   5   3  10 461.669 344.904  -2
   5  -3 -13 461.669 344.904   1
   5   3   9 331.845 260.681  -2
   5  -3 -12 331.845 260.681   1
   5  -3   8 274.998 233.377  -2
   5   3 -11 274.998 233.377   1
   5  -3   7-28.4918 212.219  -2
   5   3 -10-28.4918 212.219   1
   5  -3   6 1008.76 211.254  -2
   5   3  -9 1008.76 211.254   1
   5  -3   5 543.434 190.658  -2
   5   3  -8 543.434 190.658   1
   5  -3   4 2947.16 198.750  -2
   5   3  -7 2947.16 198.750   1
  -5   3  -3 331.985 153.575  -2
  -5  -3   6 331.985 153.575   1
  -5   3  -2 2416.08 172.639  -2
  -5  -3   5 2416.08 172.639   1
  -5   3  -1 1717.30 133.488  -2
  -5  -3   4 1717.30 133.488   1
  -5   3   0 4034.45 119.811  -2
  -5  -3   3 4034.45 119.811   1
  -5   3   1 380.866 96.3513  -2
  -5  -3   2 380.866 96.3513   1
  -5  -3   2 294.298 85.0251  -2
  -5   3   1 294.298 85.0251   1
  -5  -3   3 1298.50 91.5107  -2
  -5   3   0 1298.50 91.5107   1
  -5  -3   4 1014.72 79.3696  -2
  -5   3  -1 1014.72 79.3696   1
  -5  -3   5 1554.43 113.689  -2
  -5   3  -2 1554.43 113.689   1
  -5  -3   6 172.321 53.2194  -2
  -5   3  -3 172.321 53.2194   1
  -5  -3   7 1285.42 84.9267  -2
  -5   3  -4 1285.42 84.9267   1
  -5  -3   8 310.361 88.6361  -2
  -5   3  -5 310.361 88.6361   1
  -5  -3   9 2491.15 126.490  -2
  -5   3  -6 2491.15 126.490   1
  -5  -3  10 113.390 139.553  -2
  -5   3  -7 113.390 139.553   1
  -5  -3  11 296.310 132.668  -2
  -5   3  -8 296.310 132.668   1
  -5  -3  12 132.178 147.720  -2
  -5   3  -9 132.178 147.720   1
  -5   3  13 136.464 214.606  -2
  -5  -3 -10 136.464 214.606   1
  -5   3  14 266.984 430.898  -2
  -5  -3 -11 266.984 430.898   1
  -5   3  15 540.805 516.004  -2
  -5  -3 -12 540.805 516.004   1
   5   4  10 262.964 265.133  -2
   5  -4 -13 262.964 265.133   1
   5   4   9 105.180 256.193  -2
   5  -4 -12 105.180 256.193   1
   5  -4   8 107.531 238.207  -2
   5   4 -11 107.531 238.207   1
   5  -4   7 1458.98 238.698  -2
   5   4 -10 1458.98 238.698   1
   5  -4   6 1233.67 218.408  -2
   5   4  -9 1233.67 218.408   1
   5  -4   5 273.982 178.802  -2
   5   4  -8 273.982 178.802   1
   5  -4   4 531.586 173.100  -2
   5   4  -7 531.586 173.100   1
  -5   4  -3 3110.10 189.071  -2
  -5  -4   6 3110.10 189.071   1
  -5   4  -2 575.459 142.534  -2
  -5  -4   5 575.459 142.534   1
  -5   4  -1 2870.70 148.909  -2
  -5  -4   4 2870.70 148.909   1
  -5   4   0 574.604 92.9234  -2
  -5  -4   3 574.604 92.9234   1
  -5   4   1 80.1431 59.1245  -2
  -5  -4   2 80.1431 59.1245   1
  -5   4   2 424.400 96.9269  -2
  -5  -4   1 424.400 96.9269   1
  -5  -4   3 1128.44 98.1162  -2
  -5   4   0 1128.44 98.1162   1
  -5  -4   4 1045.11 82.4488  -2
  -5   4  -1 1045.11 82.4488   1
  -5  -4   5 595.313 103.684  -2
  -5   4  -2 595.313 103.684   1
  -5  -4   6 2408.55 99.5167  -2
  -5   4  -3 2408.55 99.5167   1
  -5  -4   7 432.864 72.2201  -2
  -5   4  -4 432.864 72.2201   1
  -5  -4   8 204.733 83.8279  -2
  -5   4  -5 204.733 83.8279   1
  -5   4   9 1483.23 113.217  -2
  -5  -4  -6 1483.23 113.217   1
  -5  -4  10 575.562 141.334  -2
  -5   4  -7 575.562 141.334   1
  -5  -4  11 47.3090 132.708  -2
  -5   4  -8 47.3090 132.708   1
  -5  -4  12 76.5646 165.792  -2
  -5   4  -9 76.5646 165.792   1
  -5   4  13 214.580 220.416  -2
  -5  -4 -10 214.580 220.416   1
  -5   4  14 472.256 283.724  -2
  -5  -4 -11 472.256 283.724   1
   5  -5  10 20.8242 315.491  -2
   5   5 -13 20.8242 315.491   1
   5   5   9 164.271 308.607  -2
   5  -5 -12 164.271 308.607   1
   5  -5   8 216.073 238.670  -2
   5   5 -11 216.073 238.670   1
   5  -5   7 519.747 225.628  -2
   5   5 -10 519.747 225.628   1
   5  -5   6 3255.36 243.282  -2
   5   5  -9 3255.36 243.282   1
   5  -5   5 183.820 183.729  -2
   5   5  -8 183.820 183.729   1
   5  -5   4 3668.78 210.002  -2
   5   5  -7 3668.78 210.002   1
  -5   5  -3 303.962 159.348  -2
  -5  -5   6 303.962 159.348   1
  -5   5  -2 723.906 150.934  -2
  -5  -5   5 723.906 150.934   1
  -5   5  -1 1233.73 127.285  -2
  -5  -5   4 1233.73 127.285   1
  -5   5   0 954.162 96.9379  -2
  -5  -5   3 954.162 96.9379   1
  -5   5   1-23.8866 75.1221  -2
  -5  -5   2-23.8866 75.1221   1
  -5   5   2 135.925 96.1363  -2
  -5  -5   1 135.925 96.1363   1
  -5  -5   3 1533.84 107.528  -2
  -5   5   0 1533.84 107.528   1
  -5  -5   4 435.870 93.0715  -2
  -5   5  -1 435.870 93.0715   1
  -5  -5   5 412.826 99.8627  -2
  -5   5  -2 412.826 99.8627   1
  -5  -5   6 25.0743 79.2037  -2
  -5   5  -3 25.0743 79.2037   1
  -5  -5   7 1640.29 74.7983  -2
  -5   5  -4 1640.29 74.7983   1
  -5  -5   8 170.042 75.8824  -2
  -5   5  -5 170.042 75.8824   1
  -5  -5   9 1476.94 107.882  -2
  -5   5  -6 1476.94 107.882   1
  -5  -5  10 254.150 135.911  -2
  -5   5  -7 254.150 135.911   1
  -5  -5  11 382.935 155.720  -2
  -5   5  -8 382.935 155.720   1
  -5   5  12 233.194 246.473  -2
  -5  -5  -9 233.194 246.473   1
  -5   5  13 144.667 222.334  -2
  -5  -5 -10 144.667 222.334   1
  -5   5  14 461.600 288.884  -2
  -5  -5 -11 461.600 288.884   1
   5   6  10 453.750 365.888  -2
   5  -6 -13 453.750 365.888   1
   5   6   9 212.912 289.904  -2
   5  -6 -12 212.912 289.904   1
   5  -6   8 74.5040 240.728  -2
   5   6 -11 74.5040 240.728   1
   5  -6   7-51.9757 217.843  -2
   5   6 -10-51.9757 217.843   1
   5  -6   6 733.625 203.191  -2
   5   6  -9 733.625 203.191   1
   5  -6   5-6.99257 175.510  -2
   5   6  -8-6.99257 175.510   1
   5  -6   4 908.582 182.106  -2
   5   6  -7 908.582 182.106   1
   5  -6   3 3215.11 300.754  -2
   5   6  -6 3215.11 300.754   1
  -5   6  -2 2128.95 179.918  -2
  -5  -6   5 2128.95 179.918   1
  -5   6  -1 2292.82 109.528  -2
  -5  -6   4 2292.82 109.528   1
  -5   6   0 1134.94 100.528  -2
  -5  -6   3 1134.94 100.528   1
  -5   6   1 1590.73 73.4284  -2
  -5  -6   2 1590.73 73.4284   1
  -5   6   2 617.899 102.405  -2
  -5  -6   1 617.899 102.405   1
  -5  -6   3 303.954 99.3585  -2
  -5   6   0 303.954 99.3585   1
  -5  -6   4 5960.08 146.369  -2
  -5   6  -1 5960.08 146.369   1
  -5  -6   5 934.736 127.369  -2
  -5   6  -2 934.736 127.369   1
  -5  -6   6 1215.39 138.304  -2
  -5   6  -3 1215.39 138.304   1
  -5  -6   7 660.771 59.8239  -2
  -5   6  -4 660.771 59.8239   1
  -5  -6   8 114.423 71.5249  -2
  -5   6  -5 114.423 71.5249   1
  -5  -6   9 346.245 95.5669  -2
  -5   6  -6 346.245 95.5669   1
  -5   6  10 45.8242 131.867  -2
  -5  -6  -7 45.8242 131.867   1
  -5  -6  11 178.142 183.823  -2
  -5   6  -8 178.142 183.823   1
  -5   6  12 206.514 391.948  -2
  -5  -6  -9 206.514 391.948   1
  -5   6  13 476.525 246.430  -2
  -5  -6 -10 476.525 246.430   1
  -5   6  14 346.088 306.487  -2
  -5  -6 -11 346.088 306.487   1
   5   7  10 700.211 303.232  -2
   5  -7 -13 700.211 303.232   1
   5   7   9 74.0233 285.352  -2
   5  -7 -12 74.0233 285.352   1
   5  -7   8-84.3359 238.894  -2
   5   7 -11-84.3359 238.894   1
   5  -7   7 595.306 228.333  -2
   5   7 -10 595.306 228.333   1
   5  -7   6 21.9523 194.019  -2
   5   7  -9 21.9523 194.019   1
   5  -7   5 1680.40 202.583  -2
   5   7  -8 1680.40 202.583   1
   5  -7   4 485.461 175.085  -2
   5   7  -7 485.461 175.085   1
   5  -7   3 995.927 271.261  -2
   5   7  -6 995.927 271.261   1
  -5   7  -2 3307.36 189.094  -2
  -5  -7   5 3307.36 189.094   1
  -5   7  -1 1548.22 115.336  -2
  -5  -7   4 1548.22 115.336   1
  -5   7   0 1779.41 108.107  -2
  -5  -7   3 1779.41 108.107   1
  -5   7   1 409.632 63.7263  -2
  -5  -7   2 409.632 63.7263   1
  -5   7   2 164.137 98.0741  -2
  -5  -7   1 164.137 98.0741   1
  -5  -7   3 4396.94 133.065  -2
  -5   7   0 4396.94 133.065   1
  -5  -7   4 1645.35 126.894  -2
  -5   7  -1 1645.35 126.894   1
  -5  -7   5 1479.61 126.294  -2
  -5   7  -2 1479.61 126.294   1
  -5  -7   6 566.943 133.873  -2
  -5   7  -3 566.943 133.873   1
  -5  -7   7 1037.18 93.7907  -2
  -5   7  -4 1037.18 93.7907   1
  -5  -7   8 1344.39 79.4543  -2
  -5   7  -5 1344.39 79.4543   1
  -5   7   9 12.0162 86.6461  -2
  -5  -7  -6 12.0162 86.6461   1
  -5  -7  10 1573.46 182.428  -2
  -5   7  -7 1573.46 182.428   1
  -5   7  11 56.5436 360.187  -2
  -5  -7  -8 56.5436 360.187   1
  -5   7  12 247.264 387.686  -2
  -5  -7  -9 247.264 387.686   1
  -5   7  13 190.806 257.244  -2
  -5  -7 -10 190.806 257.244   1
  -5   7  14 835.965 316.176  -2
  -5  -7 -11 835.965 316.176   1
   5  -8  10-17.3548 345.914  -2
   5   8 -13-17.3548 345.914   1
   5   8   9-19.7531 243.495  -2
   5  -8 -12-19.7531 243.495   1
   5  -8   8-36.2215 235.546  -2
   5   8 -11-36.2215 235.546   1
   5  -8   7-51.9103 220.532  -2
   5   8 -10-51.9103 220.532   1
   5  -8   6 417.059 206.845  -2
   5   8  -9 417.059 206.845   1
   5  -8   5 390.646 184.256  -2
   5   8  -8 390.646 184.256   1
   5  -8   4 312.981 170.337  -2
   5   8  -7 312.981 170.337   1
   5  -8   3 3000.61 301.691  -2
   5   8  -6 3000.61 301.691   1
  -5   8  -2 1948.75 153.624  -2
  -5  -8   5 1948.75 153.624   1
  -5   8  -1 2493.41 124.905  -2
  -5  -8   4 2493.41 124.905   1
  -5   8   0 1408.38 103.106  -2
  -5  -8   3 1408.38 103.106   1
  -5   8   1 163.048 60.4301  -2
  -5  -8   2 163.048 60.4301   1
  -5   8   2-25.2104 92.4420  -2
  -5  -8   1-25.2104 92.4420   1
  -5  -8   3 2005.40 111.960  -2
  -5   8   0 2005.40 111.960   1
  -5  -8   4 5063.07 149.672  -2
  -5   8  -1 5063.07 149.672   1
  -5  -8   5 1697.84 123.051  -2
  -5   8  -2 1697.84 123.051   1
  -5  -8   6 3212.92 154.893  -2
  -5   8  -3 3212.92 154.893   1
  -5  -8   7 1114.27 151.291  -2
  -5   8  -4 1114.27 151.291   1
  -5  -8   8 399.712 69.3601  -2
  -5   8  -5 399.712 69.3601   1
  -5   8   9 1325.38 148.977  -2
  -5  -8  -6 1325.38 148.977   1
  -5   8  10 116.475 163.338  -2
  -5  -8  -7 116.475 163.338   1
  -5   8  11 363.521 373.102  -2
  -5  -8  -8 363.521 373.102   1
  -5   8  12 63.1255 410.703  -2
  -5  -8  -9 63.1255 410.703   1
  -5   8  13-151.847 373.902  -2
  -5  -8 -10-151.847 373.902   1
  -5   8  14-7.10538 404.066  -2
  -5  -8 -11-7.10538 404.066   1
   5   9  10-540.662 550.293  -2
   5  -9 -13-540.662 550.293   1
   5   9   9 124.629 293.942  -2
   5  -9 -12 124.629 293.942   1
   5  -9   8 107.059 289.897  -2
   5   9 -11 107.059 289.897   1
   5  -9   7 103.417 224.774  -2
   5   9 -10 103.417 224.774   1
   5  -9   6 459.355 211.657  -2
   5   9  -9 459.355 211.657   1
   5  -9   5 2371.87 223.541  -2
   5   9  -8 2371.87 223.541   1
   5  -9   4 183.407 176.502  -2
   5   9  -7 183.407 176.502   1
  -5  -9  -3 1331.15 153.345  -2
  -5   9   6 1331.15 153.345   1
   5  -9   2 6332.19 235.111  -2
   5   9  -5 6332.19 235.111   1
  -5   9  -1 5693.54 156.784  -2
  -5  -9   4 5693.54 156.784   1
  -5   9   0-5.29550 90.9761  -2
  -5  -9   3-5.29550 90.9761   1
  -5   9   1 263.245 63.7504  -2
  -5  -9   2 263.245 63.7504   1
  -5   9   2 249.788 91.2805  -2
  -5  -9   1 249.788 91.2805   1
  -5  -9   3 39.6276 85.7481  -2
  -5   9   0 39.6276 85.7481   1
  -5  -9   4 4107.62 127.037  -2
  -5   9  -1 4107.62 127.037   1
  -5  -9   5 2597.09 113.853  -2
  -5   9  -2 2597.09 113.853   1
  -5  -9   6 1078.72 112.556  -2
  -5   9  -3 1078.72 112.556   1
  -5  -9   7 437.528 122.048  -2
  -5   9  -4 437.528 122.048   1
  -5   9   8 2629.40 131.726  -2
  -5  -9  -5 2629.40 131.726   1
  -5   9   9 77.2576 136.626  -2
  -5  -9  -6 77.2576 136.626   1
  -5   9  10 333.526 358.112  -2
  -5  -9  -7 333.526 358.112   1
  -5   9  11 79.0764 384.212  -2
  -5  -9  -8 79.0764 384.212   1
  -5   9  12-52.8406 395.988  -2
  -5  -9  -9-52.8406 395.988   1
  -5   9  13 133.182 357.832  -2
  -5  -9 -10 133.182 357.832   1
  -5   9  14 174.782 431.277  -2
  -5  -9 -11 174.782 431.277   1
   5  10  10 19.4167 829.369  -2
   5 -10 -13 19.4167 829.369   1
   5  10   9 34.2646 263.594  -2
   5 -10 -12 34.2646 263.594   1
   5 -10   8 289.654 277.021  -2
   5  10 -11 289.654 277.021   1
   5 -10   7 104.552 221.759  -2
   5  10 -10 104.552 221.759   1
   5 -10   6 961.340 229.284  -2
   5  10  -9 961.340 229.284   1
   5 -10   5 933.336 210.033  -2
   5  10  -8 933.336 210.033   1
   5 -10   4 865.315 190.269  -2
   5  10  -7 865.315 190.269   1
  -5 -10  -3 117.742 136.375  -2
  -5  10   6 117.742 136.375   1
  -5 -10  -2 5867.93 229.169  -2
  -5  10   5 5867.93 229.169   1
   5  10   1 796.916 114.584  -2
   5 -10  -4 796.916 114.584   1
  -5  10   0 328.075 94.8175  -2
  -5 -10   3 328.075 94.8175   1
  -5  10   1 110.478 64.4878  -2
  -5 -10   2 110.478 64.4878   1
  -5  10   2 239.756 87.8469  -2
  -5 -10   1 239.756 87.8469   1
  -5 -10   3 170.282 76.2563  -2
  -5  10   0 170.282 76.2563   1
  -5 -10   4 336.860 67.7976  -2
  -5  10  -1 336.860 67.7976   1
  -5 -10   5 2679.41 79.8435  -2
  -5  10  -2 2679.41 79.8435   1
  -5  10   6 295.066 301.109  -2
  -5 -10  -3 295.066 301.109   1
  -5  10   7 1347.02 330.399  -2
  -5 -10  -4 1347.02 330.399   1
  -5  10   8 1249.31 329.299  -2
  -5 -10  -5 1249.31 329.299   1
  -5 -10   9 1403.39 145.037  -2
  -5  10  -6 1403.39 145.037   1
  -5  10  10 282.040 359.087  -2
  -5 -10  -7 282.040 359.087   1
  -5  10  11 113.950 397.568  -2
  -5 -10  -8 113.950 397.568   1
  -5  10  12-291.525 341.762  -2
  -5 -10  -9-291.525 341.762   1
  -5  10  13 170.897 439.997  -2
  -5 -10 -10 170.897 439.997   1
  -5  10  14 665.678 442.199  -2
  -5 -10 -11 665.678 442.199   1
   5  11  10-3.43874 885.767  -2
   5 -11 -13-3.43874 885.767   1
   5 -11   9 198.204 332.470  -2
   5  11 -12 198.204 332.470   1
   5 -11   8-167.051 324.023  -2
   5  11 -11-167.051 324.023   1
   5 -11   7 31.2160 238.214  -2
   5  11 -10 31.2160 238.214   1
   5 -11   6 1019.08 227.451  -2
   5  11  -9 1019.08 227.451   1
   5 -11   5 33.0765 203.489  -2
   5  11  -8 33.0765 203.489   1
   5 -11   4 718.814 186.884  -2
   5  11  -7 718.814 186.884   1
  -5 -11  -3-8.11244 123.943  -2
  -5  11   6-8.11244 123.943   1
  -5 -11  -2 152.791 168.901  -2
  -5  11   5 152.791 168.901   1
   5  11   1 946.890 116.863  -2
   5 -11  -4 946.890 116.863   1
   5  11   0 141.717 91.3876  -2
   5 -11  -3 141.717 91.3876   1
  -5  11   1 153.659 62.9850  -2
  -5 -11   2 153.659 62.9850   1
  -5  11   2 91.9283 67.3721  -2
  -5 -11   1 91.9283 67.3721   1
  -5 -11   3 213.745 55.9503  -2
  -5  11   0 213.745 55.9503   1
  -5  11   4 568.510 273.078  -2
  -5 -11  -1 568.510 273.078   1
  -5  11   5 540.035 274.668  -2
  -5 -11  -2 540.035 274.668   1
  -5  11   6-198.322 317.479  -2
  -5 -11  -3-198.322 317.479   1
  -5  11   7 1861.20 340.742  -2
  -5 -11  -4 1861.20 340.742   1
  -5  11   8 728.432 349.356  -2
  -5 -11  -5 728.432 349.356   1
  -5  11   9 2221.44 379.731  -2
  -5 -11  -6 2221.44 379.731   1
  -5  11  10 339.988 357.086  -2
  -5 -11  -7 339.988 357.086   1
  -5  11  11 114.602 383.896  -2
  -5 -11  -8 114.602 383.896   1
  -5  11  12-156.552 356.685  -2
  -5 -11  -9-156.552 356.685   1
   5  12  10 489.556 423.986  -2
   5 -12 -13 489.556 423.986   1
   5  12   9 119.177 374.382  -2
   5 -12 -12 119.177 374.382   1
   5 -12   8 227.295 325.449  -2
   5  12 -11 227.295 325.449   1
   5 -12   7-78.4165 243.525  -2
   5  12 -10-78.4165 243.525   1
   5 -12   6 1715.55 232.076  -2
   5  12  -9 1715.55 232.076   1
   5 -12   5 719.776 211.298  -2
   5  12  -8 719.776 211.298   1
   5 -12   4 195.396 175.776  -2
   5  12  -7 195.396 175.776   1
  -5  12  -3 694.539 148.501  -2
  -5 -12   6 694.539 148.501   1
  -5 -12  -2 3747.87 220.614  -2
  -5  12   5 3747.87 220.614   1
   5  12   1 17.1809 103.382  -2
   5 -12  -4 17.1809 103.382   1
   5  12   0 590.503 98.3333  -2
   5 -12  -3 590.503 98.3333   1
   5  12  -1 449.974 73.5507  -2
   5 -12  -2 449.974 73.5507   1
  -5  12   2 163.351 31.2091  -2
  -5 -12   1 163.351 31.2091   1
  -5  12   3 1380.55 270.599  -2
  -5 -12   0 1380.55 270.599   1
  -5  12   4 115.877 253.682  -2
  -5 -12  -1 115.877 253.682   1
  -5  12   5 2944.23 316.502  -2
  -5 -12  -2 2944.23 316.502   1
  -5  12   6-25.5092 302.703  -2
  -5 -12  -3-25.5092 302.703   1
  -5  12   7 136.945 333.134  -2
  -5 -12  -4 136.945 333.134   1
  -5  12   8 2218.17 388.486  -2
  -5 -12  -5 2218.17 388.486   1
  -5  12   9 3081.10 390.105  -2
  -5 -12  -6 3081.10 390.105   1
  -5  12  10 199.694 367.390  -2
  -5 -12  -7 199.694 367.390   1
  -5  12  11 414.506 365.151  -2
  -5 -12  -8 414.506 365.151   1
  -5  12  12 393.603 384.872  -2
  -5 -12  -9 393.603 384.872   1
   5  13   9-316.365 493.930  -2
   5 -13 -12-316.365 493.930   1
   5 -13   8-81.1284 312.114  -2
   5  13 -11-81.1284 312.114   1
   5 -13   7 96.2692 300.510  -2
   5  13 -10 96.2692 300.510   1
   5 -13   6 495.794 228.983  -2
   5  13  -9 495.794 228.983   1
   5 -13   5 226.625 204.386  -2
   5  13  -8 226.625 204.386   1
  -5  13  -4 433.999 156.993  -2
  -5 -13   7 433.999 156.993   1
  -5  13  -3 314.741 142.296  -2
  -5 -13   6 314.741 142.296   1
  -5 -13  -2 2371.54 204.105  -2
  -5  13   5 2371.54 204.105   1
   5  13   1 1664.26 111.661  -2
   5 -13  -4 1664.26 111.661   1
  -5 -13   0 281.983 92.8153  -2
  -5  13   3 281.983 92.8153   1
   5  13  -1 145.900 86.3622  -2
   5 -13  -2 145.900 86.3622   1
  -5  13   2 62.7360 33.9283  -2
  -5 -13   1 62.7360 33.9283   1
  -5  13   3 179.152 255.875  -2
  -5 -13   0 179.152 255.875   1
  -5  13   4 3818.66 322.636  -2
  -5 -13  -1 3818.66 322.636   1
  -5  13   5 1228.79 300.655  -2
  -5 -13  -2 1228.79 300.655   1
  -5  13   6 390.406 312.749  -2
  -5 -13  -3 390.406 312.749   1
  -5  13   7 999.488 367.905  -2
  -5 -13  -4 999.488 367.905   1
  -5  13   8 132.284 347.983  -2
  -5 -13  -5 132.284 347.983   1
  -5  13   9 1084.28 370.511  -2
  -5 -13  -6 1084.28 370.511   1
  -5  13  10 379.673 362.037  -2
  -5 -13  -7 379.673 362.037   1
  -5  13  11 179.696 345.071  -2
  -5 -13  -8 179.696 345.071   1
  -5  13  12 76.3050 456.720  -2
  -5 -13  -9 76.3050 456.720   1
   5  14   9 73.6182 577.641  -2
   5 -14 -12 73.6182 577.641   1
   5 -14   8-181.185 322.805  -2
   5  14 -11-181.185 322.805   1
   5 -14   7 486.223 245.612  -2
   5  14 -10 486.223 245.612   1
   5 -14   6 2101.68 257.579  -2
   5  14  -9 2101.68 257.579   1
   5 -14   5 342.676 171.771  -2
   5  14  -8 342.676 171.771   1
  -5  14  -4 186.006 181.547  -2
  -5 -14   7 186.006 181.547   1
  -5 -14  -3-18.3690 144.149  -2
  -5  14   6-18.3690 144.149   1
  -5 -14  -2 423.844 179.279  -2
  -5  14   5 423.844 179.279   1
  -5 -14  -1 2979.65 193.672  -2
  -5  14   4 2979.65 193.672   1
  -5 -14   0 370.920 138.935  -2
  -5  14   3 370.920 138.935   1
  -5 -14   1 285.396 114.071  -2
  -5  14   2 285.396 114.071   1
  -5  14   2 188.751 46.5748  -2
  -5 -14   1 188.751 46.5748   1
  -5  14   3 394.697 273.815  -2
  -5 -14   0 394.697 273.815   1
  -5  14   4 5207.16 359.687  -2
  -5 -14  -1 5207.16 359.687   1
  -5  14   5 982.965 295.243  -2
  -5 -14  -2 982.965 295.243   1
  -5  14   6-362.345 329.771  -2
  -5 -14  -3-362.345 329.771   1
  -5  14   7 59.5971 317.267  -2
  -5 -14  -4 59.5971 317.267   1
  -5  14   8 514.160 358.981  -2
  -5 -14  -5 514.160 358.981   1
  -5  14   9 1812.41 377.531  -2
  -5 -14  -6 1812.41 377.531   1
  -5  14  10 412.130 351.507  -2
  -5 -14  -7 412.130 351.507   1
  -5  14  11 290.027 398.220  -2
  -5 -14  -8 290.027 398.220   1
   5  15   9 108.574 636.089  -2
   5 -15 -12 108.574 636.089   1
   5 -15   8 516.895 395.557  -2
   5  15 -11 516.895 395.557   1
   5  15   7 1455.10 266.329  -2
   5 -15 -10 1455.10 266.329   1
   5 -15   6 1704.54 246.487  -2
   5  15  -9 1704.54 246.487   1
   5  15   5 69.2039 201.366  -2
   5 -15  -8 69.2039 201.366   1
  -5  15  -4 133.688 191.814  -2
  -5 -15   7 133.688 191.814   1
  -5 -15  -3 187.821 150.210  -2
  -5  15   6 187.821 150.210   1
  -5 -15  -2 619.127 183.820  -2
  -5  15   5 619.127 183.820   1
  -5 -15  -1 1228.25 172.708  -2
  -5  15   4 1228.25 172.708   1
  -5 -15   0 4061.84 175.382  -2
  -5  15   3 4061.84 175.382   1
  -5 -15   1 23.7530 134.091  -2
  -5  15   2 23.7530 134.091   1
  -5  15   2-88.2437 99.5593  -2
  -5 -15   1-88.2437 99.5593   1
  -5  15   3 5092.15 122.787  -2
  -5 -15   0 5092.15 122.787   1
  -5  15   4 1948.04 75.0519  -2
  -5 -15  -1 1948.04 75.0519   1
  -5  15   5 450.175 282.702  -2
  -5 -15  -2 450.175 282.702   1
  -5  15   6-212.151 336.600  -2
  -5 -15  -3-212.151 336.600   1
  -5  15   7 51.4610 341.962  -2
  -5 -15  -4 51.4610 341.962   1
  -5  15   8-36.4413 335.693  -2
  -5 -15  -5-36.4413 335.693   1
  -5  15   9 681.504 327.679  -2
  -5 -15  -6 681.504 327.679   1
  -5  15  10 1297.72 414.742  -2
  -5 -15  -7 1297.72 414.742   1
  -5  15  11 173.237 423.355  -2
  -5 -15  -8 173.237 423.355   1
   5  16   9 40.5776 844.674  -2
   5 -16 -12 40.5776 844.674   1
   5  16   8 68.6599 563.900  -2
   5 -16 -11 68.6599 563.900   1
   5 -16   7 423.650 264.958  -2
   5  16 -10 423.650 264.958   1
   5 -16   6 1368.87 199.072  -2
   5  16  -9 1368.87 199.072   1
   5  16   5 163.364 215.282  -2
   5 -16  -8 163.364 215.282   1
  -5  16  -4 104.286 203.090  -2
  -5 -16   7 104.286 203.090   1
  -5  16  -3 1033.45 325.430  -2
  -5 -16   6 1033.45 325.430   1
  -5 -16  -2 1932.62 202.299  -2
  -5  16   5 1932.62 202.299   1
  -5 -16  -1 6639.58 270.005  -2
  -5  16   4 6639.58 270.005   1
  -5 -16   0 1285.22 149.976  -2
  -5  16   3 1285.22 149.976   1
  -5 -16   1-143.688 109.781  -2
  -5  16   2-143.688 109.781   1
  -5  16   2-196.299 158.135  -2
  -5 -16   1-196.299 158.135   1
  -5  16   3 2054.38 124.459  -2
  -5 -16   0 2054.38 124.459   1
  -5  16   4 17214.5 545.243  -2
  -5 -16  -1 17214.5 545.243   1
  -5  16   5 776.199 324.224  -2
  -5 -16  -2 776.199 324.224   1
  -5  16   6 993.002 366.666  -2
  -5 -16  -3 993.002 366.666   1
  -5  16   7-68.9753 360.641  -2
  -5 -16  -4-68.9753 360.641   1
  -5  16   8-3.43069 332.214  -2
  -5 -16  -5-3.43069 332.214   1
  -5  16   9 952.934 379.387  -2
  -5 -16  -6 952.934 379.387   1
  -5  16  10 1081.51 432.497  -2
  -5 -16  -7 1081.51 432.497   1
   5  17   9-88.1293 572.413  -2
   5 -17 -12-88.1293 572.413   1
   5  17   8-120.836 424.087  -2
   5 -17 -11-120.836 424.087   1
  -5  17  -7 990.606 218.868  -2
  -5 -17  10 990.606 218.868   1
  -5  17  -6 1217.72 258.065  -2
  -5 -17   9 1217.72 258.065   1
   5  17   5-5.64209 217.694  -2
   5 -17  -8-5.64209 217.694   1
  -5  17  -4 517.270 211.571  -2
  -5 -17   7 517.270 211.571   1
  -5  17  -3 708.113 325.941  -2
  -5 -17   6 708.113 325.941   1
  -5 -17  -2 799.930 190.861  -2
  -5  17   5 799.930 190.861   1
  -5 -17  -1 410.473 169.433  -2
  -5  17   4 410.473 169.433   1
  -5 -17   0 3699.94 211.466  -2
  -5  17   3 3699.94 211.466   1
  -5  17   1-156.520 307.631  -2
  -5 -17   2-156.520 307.631   1
  -5  17   2 372.800 304.203  -2
  -5 -17   1 372.800 304.203   1
  -5  17   3 8720.26 451.025  -2
  -5 -17   0 8720.26 451.025   1
  -5  17   4 563.446 310.153  -2
  -5 -17  -1 563.446 310.153   1
  -5  17   5 1028.27 324.641  -2
  -5 -17  -2 1028.27 324.641   1
  -5  17   6 31.9231 334.860  -2
  -5 -17  -3 31.9231 334.860   1
  -5  17   7 792.963 348.833  -2
  -5 -17  -4 792.963 348.833   1
  -5  17   8 281.062 365.625  -2
  -5 -17  -5 281.062 365.625   1
  -5  17   9 516.901 393.598  -2
  -5 -17  -6 516.901 393.598   1
  -5  17  10 1019.68 434.293  -2
  -5 -17  -7 1019.68 434.293   1
   5  18   8 450.280 573.572  -2
   5 -18 -11 450.280 573.572   1
  -5  18  -7 275.481 244.906  -2
  -5 -18  10 275.481 244.906   1
   5  18   6 1375.57 257.194  -2
   5 -18  -9 1375.57 257.194   1
   5  18   5 380.331 229.322  -2
   5 -18  -8 380.331 229.322   1
  -5  18  -4-189.714 328.407  -2
  -5 -18   7-189.714 328.407   1
  -5  18  -3 520.219 330.212  -2
  -5 -18   6 520.219 330.212   1
  -5  18  -2 577.810 318.566  -2
  -5 -18   5 577.810 318.566   1
  -5  18  -1 1858.93 325.909  -2
  -5 -18   4 1858.93 325.909   1
  -5  18   0 165.073 310.879  -2
  -5 -18   3 165.073 310.879   1
  -5  18   1 63.0677 289.716  -2
  -5 -18   2 63.0677 289.716   1
  -5  18   2-192.633 309.164  -2
  -5 -18   1-192.633 309.164   1
  -5  18   3 338.988 317.670  -2
  -5 -18   0 338.988 317.670   1
  -5  18   4 6099.78 412.577  -2
  -5 -18  -1 6099.78 412.577   1
  -5  18   5 775.580 348.441  -2
  -5 -18  -2 775.580 348.441   1
  -5  18   6 321.856 324.240  -2
  -5 -18  -3 321.856 324.240   1
  -5  18   7-57.9174 367.269  -2
  -5 -18  -4-57.9174 367.269   1
  -5  18   8 149.103 387.181  -2
  -5 -18  -5 149.103 387.181   1
  -5  18   9 791.839 419.229  -2
  -5 -18  -6 791.839 419.229   1
   5  19   8-268.320 507.994  -2
   5 -19 -11-268.320 507.994   1
  -5  19  -7 828.000 253.224  -2
  -5 -19  10 828.000 253.224   1
  -5  19  -6 1869.63 259.435  -2
  -5 -19   9 1869.63 259.435   1
   5  19   5 395.024 223.853  -2
   5 -19  -8 395.024 223.853   1
  -5  19  -4 108.972 323.653  -2
  -5 -19   7 108.972 323.653   1
  -5  19  -3 121.469 305.885  -2
  -5 -19   6 121.469 305.885   1
  -5  19  -2 365.562 313.017  -2
  -5 -19   5 365.562 313.017   1
  -5  19  -1 1403.77 322.524  -2
  -5 -19   4 1403.77 322.524   1
  -5  19   0 72.7622 315.256  -2
  -5 -19   3 72.7622 315.256   1
  -5  19   1-161.309 308.795  -2
  -5 -19   2-161.309 308.795   1
  -5  19   2-86.3543 294.912  -2
  -5 -19   1-86.3543 294.912   1
  -5  19   3 1300.58 347.300  -2
  -5 -19   0 1300.58 347.300   1
  -5  19   4 1255.03 341.025  -2
  -5 -19  -1 1255.03 341.025   1
  -5  19   5-48.1318 338.452  -2
  -5 -19  -2-48.1318 338.452   1
  -5  19   6-295.942 339.705  -2
  -5 -19  -3-295.942 339.705   1
  -5  19   7-102.414 371.597  -2
  -5 -19  -4-102.414 371.597   1
  -5  19   8 530.069 416.767  -2
  -5 -19  -5 530.069 416.767   1
  -5  19   9 1662.58 451.667  -2
  -5 -19  -6 1662.58 451.667   1
   5  20   8 168.934 602.925  -2
   5 -20 -11 168.934 602.925   1
  -5  20  -7 699.434 283.838  -2
  -5 -20  10 699.434 283.838   1
   5  20   6 1421.92 252.176  -2
   5 -20  -9 1421.92 252.176   1
  -5  20  -5 146.680 372.561  -2
  -5 -20   8 146.680 372.561   1
  -5  20  -4-89.1511 336.561  -2
  -5 -20   7-89.1511 336.561   1
  -5  20  -3-162.358 318.220  -2
  -5 -20   6-162.358 318.220   1
  -5  20  -2-12.0134 323.002  -2
  -5 -20   5-12.0134 323.002   1
  -5  20  -1 690.354 334.891  -2
  -5 -20   4 690.354 334.891   1
  -5  20   0-4.94388 330.971  -2
  -5 -20   3-4.94388 330.971   1
  -5  20   1 115.961 293.095  -2
  -5 -20   2 115.961 293.095   1
  -5  20   2 397.702 315.531  -2
  -5 -20   1 397.702 315.531   1
  -5  20   3 361.720 331.044  -2
  -5 -20   0 361.720 331.044   1
  -5  20   4 829.208 335.686  -2
  -5 -20  -1 829.208 335.686   1
  -5  20   5-280.476 312.298  -2
  -5 -20  -2-280.476 312.298   1
  -5  20   6-183.961 358.994  -2
  -5 -20  -3-183.961 358.994   1
  -5  20   7-140.986 391.272  -2
  -5 -20  -4-140.986 391.272   1
  -5  20   8 232.421 373.197  -2
  -5 -20  -5 232.421 373.197   1
   5  21   7 297.743 377.614  -2
   5 -21 -10 297.743 377.614   1
   5  21   6 632.396 274.021  -2
   5 -21  -9 632.396 274.021   1
  -5  21  -5 194.955 370.519  -2
  -5 -21   8 194.955 370.519   1
  -5  21  -4 39.1700 351.071  -2
  -5 -21   7 39.1700 351.071   1
  -5  21  -3 76.4283 337.825  -2
  -5 -21   6 76.4283 337.825   1
  -5  21  -2 326.706 337.915  -2
  -5 -21   5 326.706 337.915   1
  -5  21  -1 325.074 347.692  -2
  -5 -21   4 325.074 347.692   1
  -5  21   0 226.836 336.337  -2
  -5 -21   3 226.836 336.337   1
  -5  21   1 169.916 324.234  -2
  -5 -21   2 169.916 324.234   1
  -5  21   2-118.640 327.396  -2
  -5 -21   1-118.640 327.396   1
  -5  21   3 289.398 329.723  -2
  -5 -21   0 289.398 329.723   1
  -5  21   4 292.614 322.340  -2
  -5 -21  -1 292.614 322.340   1
  -5  21   5 107.803 335.427  -2
  -5 -21  -2 107.803 335.427   1
  -5  21   6 55.8403 362.478  -2
  -5 -21  -3 55.8403 362.478   1
  -5  21   7-71.0662 390.739  -2
  -5 -21  -4-71.0662 390.739   1
  -5  21   8 536.706 429.720  -2
  -5 -21  -5 536.706 429.720   1
   5  22   6 274.862 315.977  -2
   5 -22  -9 274.862 315.977   1
  -5  22  -5 254.013 381.305  -2
  -5 -22   8 254.013 381.305   1
  -5  22  -4-67.8377 368.864  -2
  -5 -22   7-67.8377 368.864   1
  -5  22  -3-64.9113 344.813  -2
  -5 -22   6-64.9113 344.813   1
  -5  22  -2 771.101 368.484  -2
  -5 -22   5 771.101 368.484   1
  -5  22  -1 523.187 350.363  -2
  -5 -22   4 523.187 350.363   1
  -5  22   0 132.968 343.096  -2
  -5 -22   3 132.968 343.096   1
  -5  22   1-78.8945 338.100  -2
  -5 -22   2-78.8945 338.100   1
  -5  22   2 46.4301 347.956  -2
  -5 -22   1 46.4301 347.956   1
  -5  22   3 447.207 323.809  -2
  -5 -22   0 447.207 323.809   1
  -5  22   4 33.2103 308.999  -2
  -5 -22  -1 33.2103 308.999   1
  -5  22   5 147.878 334.750  -2
  -5 -22  -2 147.878 334.750   1
  -5  22   6 30.8725 398.390  -2
  -5 -22  -3 30.8725 398.390   1
  -5  22   7 599.066 410.671  -2
  -5 -22  -4 599.066 410.671   1
  -5  23  -5 593.658 379.594  -2
  -5 -23   8 593.658 379.594   1
  -5  23  -4-201.631 362.291  -2
  -5 -23   7-201.631 362.291   1
  -5  23  -3-417.874 360.139  -2
  -5 -23   6-417.874 360.139   1
  -5  23  -2 118.748 365.108  -2
  -5 -23   5 118.748 365.108   1
  -5  23  -1-339.480 357.185  -2
  -5 -23   4-339.480 357.185   1
  -5  23   0 226.707 344.954  -2
  -5 -23   3 226.707 344.954   1
  -5  23   1 4.30607 347.678  -2
  -5 -23   2 4.30607 347.678   1
  -5  23   2 125.929 342.325  -2
  -5 -23   1 125.929 342.325   1
  -5  23   3 149.114 307.012  -2
  -5 -23   0 149.114 307.012   1
  -5  23   4-209.026 329.729  -2
  -5 -23  -1-209.026 329.729   1
  -5  23   5-342.832 361.179  -2
  -5 -23  -2-342.832 361.179   1
  -5  23   6-313.914 415.195  -2
  -5 -23  -3-313.914 415.195   1
  -5  24  -4 2.74988 347.896  -2
  -5 -24   7 2.74988 347.896   1
  -5  24  -3-75.3890 382.132  -2
  -5 -24   6-75.3890 382.132   1
  -5  24  -2 380.282 378.465  -2
  -5 -24   5 380.282 378.465   1
  -5  24  -1 159.059 349.242  -2
  -5 -24   4 159.059 349.242   1
  -5  24   0 113.152 352.719  -2
  -5 -24   3 113.152 352.719   1
  -5  24   1 72.1012 362.867  -2
  -5 -24   2 72.1012 362.867   1
  -5  24   2-58.1562 356.483  -2
  -5 -24   1-58.1562 356.483   1
  -5  24   3 601.892 346.599  -2
  -5 -24   0 601.892 346.599   1
  -5  24   4-486.891 326.330  -2
  -5 -24  -1-486.891 326.330   1
  -5  24   5 291.124 393.595  -2
  -5 -24  -2 291.124 393.595   1
  -5  25  -3 129.336 360.233  -2
  -5 -25   6 129.336 360.233   1
  -5  25  -2-80.1926 384.622  -2
  -5 -25   5-80.1926 384.622   1
  -5  25  -1 499.430 386.932  -2
  -5 -25   4 499.430 386.932   1
  -5  25   0 80.8342 372.397  -2
  -5 -25   3 80.8342 372.397   1
  -5  25   1 273.640 368.970  -2
  -5 -25   2 273.640 368.970   1
  -5  25   2 317.204 339.303  -2
  -5 -25   1 317.204 339.303   1
  -5  25   3 94.0140 318.773  -2
  -5 -25   0 94.0140 318.773   1
  -5  25   4 90.0453 393.900  -2
  -5 -25  -1 90.0453 393.900   1
  -5  26  -2 84.4240 381.898  -2
  -5 -26   5 84.4240 381.898   1
  -5  26  -1 332.528 389.904  -2
  -5 -26   4 332.528 389.904   1
  -5  26   0-30.0421 381.700  -2
  -5 -26   3-30.0421 381.700   1
  -5  26   1-226.920 382.935  -2
  -5 -26   2-226.920 382.935   1
  -5  26   2 20.8453 342.637  -2
  -5 -26   1 20.8453 342.637   1
  -5  26   3 234.867 406.666  -2
  -5 -26   0 234.867 406.666   1
   6   0   9 67.1052 597.208  -2
   6   0 -13 67.1052 597.208   1
   6   0   8-273.266 543.672  -2
   6   0 -12-273.266 543.672   1
   6   0   7-413.761 461.576  -2
   6   0 -11-413.761 461.576   1
   6   0   6 726.704 448.406  -2
   6   0 -10 726.704 448.406   1
   6   0   5 233.949 411.418  -2
   6   0  -9 233.949 411.418   1
   6   0   4 1959.63 384.084  -2
   6   0  -8 1959.63 384.084   1
   6   0   3-289.304 340.887  -2
   6   0  -7-289.304 340.887   1
   6   0  -6 14374.4 408.455   1
  -6   0  -2 15039.5 473.148  -2
  -6   0   6 15039.5 473.148   1
  -6   0  -1 300.269 258.278  -2
  -6   0   5 300.269 258.278   1
   6   0  -4 192.574 145.513   1
  -6   0   0 353.883 239.222  -2
  -6   0   4 353.883 239.222   1
  -6   0   3-26.6367 185.159   1
  -6   0   1-170.398 191.006  -2
  -6   0   3-170.398 191.006   1
  -6   0   2-9.03896 173.804   1
  -6   0   2-77.0646 155.425  -2
  -6   0   2-77.0646 155.425   1
  -6   0   1-74.9481 173.230   1
  -6   0   3-52.3866 132.098  -2
  -6   0   1-52.3866 132.098   1
  -6   0   0-50.7161 188.976   1
  -6   0   4 245.983 129.623  -2
  -6   0   0 245.983 129.623   1
  -6   0  -1 119.093 81.0400   1
  -6   0  -2 183.751 90.6082   1
  -6   0  -3-236.374 155.743   1
  -6   0  -4 2585.16 297.279   1
  -6   0   8 2700.95 245.746  -2
  -6   0  -4 2700.95 245.746   1
  -6   0  -5 594.389 261.528   1
  -6   0   9-1.76223 259.139  -2
  -6   0  -5-1.76223 259.139   1
  -6   0  -6 453.806 302.783   1
  -6   0  10 726.053 280.843  -2
  -6   0  -6 726.053 280.843   1
  -6   0  11 471.966 456.520  -2
  -6   0  -7 471.966 456.520   1
  -6   0  -8 433.165 351.174   1
  -6   0  -9 254.361 371.270   1
   6  -1   9 375.179 414.120  -2
   6   1 -13 375.179 414.120   1
   6   1   8 477.337 380.387  -2
   6  -1 -12 477.337 380.387   1
   6  -1   7 355.644 332.177  -2
   6   1 -11 355.644 332.177   1
   6  -1   6 292.833 316.863  -2
   6   1 -10 292.833 316.863   1
   6   1   5 3862.26 318.972  -2
   6  -1  -9 3862.26 318.972   1
   6  -1   4 905.941 277.142  -2
   6   1  -8 905.941 277.142   1
   6  -1   3 266.075 254.431  -2
   6   1  -7 266.075 254.431   1
   6  -1  -6 897.654 266.226   1
  -6   1  -2 723.120 258.413  -2
  -6  -1   6 723.120 258.413   1
  -6   1  -1 13054.8 406.013  -2
  -6  -1   5 13054.8 406.013   1
   6  -1  -4 1457.15 145.144   1
  -6  -1   0 2042.10 174.726  -2
  -6   1   4 2042.10 174.726   1
  -6   1   3 681.039 146.061   1
  -6  -1   1 962.824 141.632  -2
  -6   1   3 962.824 141.632   1
  -6   1   2 529.740 128.958   1
  -6  -1   2 797.524 109.138  -2
  -6   1   2 797.524 109.138   1
  -6   1   1-121.687 120.583   1
  -6  -1   3 376.116 89.5681  -2
  -6   1   1 376.116 89.5681   1
  -6   1   0 211.327 86.5136   1
  -6   1  -1 137.584 47.5458   1
  -6   1  -2 389.056 56.4924   1
  -6   1  -3-138.246 78.4504   1
   6   1  -7 67.1104 118.070  -2
   6  -1   3 67.1104 118.070   1
  -6   1  -4 1823.40 208.080   1
  -6  -1   8 1291.77 200.790  -2
  -6   1  -4 1291.77 200.790   1
  -6   1  -5 10192.3 287.707   1
  -6  -1   9 9863.25 230.394  -2
  -6   1  -5 9863.25 230.394   1
  -6   1  -6 479.185 204.856   1
  -6  -1  10 596.582 202.029  -2
  -6   1  -6 596.582 202.029   1
  -6   1  -7 530.413 222.717   1
  -6  -1  -8-110.415 334.166   1
  -6  -1  12-251.996 427.585  -2
  -6   1  -8-251.996 427.585   1
  -6  -1  -9 542.347 347.840   1
  -6  -1  13 116.984 511.404  -2
  -6   1  -9 116.984 511.404   1
  -6   1  14 98.9773 581.832  -2
  -6  -1 -10 98.9773 581.832   1
   6  -2   9-188.319 397.899  -2
   6   2 -13-188.319 397.899   1
   6   2   8 285.294 368.719  -2
   6  -2 -12 285.294 368.719   1
   6  -2   7 436.482 334.043  -2
   6   2 -11 436.482 334.043   1
   6  -2   6 620.125 311.154  -2
   6   2 -10 620.125 311.154   1
   6   2   5 732.965 291.011  -2
   6  -2  -9 732.965 291.011   1
   6  -2   4 919.405 267.706  -2
   6   2  -8 919.405 267.706   1
   6  -2   3 21.9379 235.503  -2
   6   2  -7 21.9379 235.503   1
   6   2  -6 3053.39 200.132   1
  -6   2  -2 3200.45 390.769  -2
  -6  -2   6 3200.45 390.769   1
   6   2  -5 27414.9 512.254   1
  -6   2  -1 20853.7 487.909  -2
  -6  -2   5 20853.7 487.909   1
   6  -2  -4 1610.24 186.395   1
  -6   2   0 1620.20 209.585  -2
  -6  -2   4 1620.20 209.585   1
  -6   2   3 4.79311 140.593   1
  -6   2   1 154.989 222.735  -2
  -6  -2   3 154.989 222.735   1
  -6  -2   2 313.773 91.9181   1
  -6   2   1 803.338 92.1180   1
  -6   2   0 1920.22 109.380   1
  -6   2  -1 995.567 107.238   1
  -6   2  -2 1.10672 94.1235   1
  -6   2  -3 88.5546 38.2832   1
  -6   2  -4 2123.54 103.829   1
   6   2  -8 1880.60 314.594  -2
   6  -2   4 1880.60 314.594   1
  -6   2  -5 948.420 203.873   1
  -6  -2   9-34.9039 213.581  -2
  -6   2  -5-34.9039 213.581   1
  -6  -2  -6 59.1219 280.383   1
  -6  -2  10 215.970 239.140  -2
  -6   2  -6 215.970 239.140   1
  -6   2  -7 226.418 302.336   1
  -6   2  11 762.702 278.671  -2
  -6  -2  -7 762.702 278.671   1
  -6  -2  12 108.537 314.292  -2
  -6   2  -8 108.537 314.292   1
  -6   2  13-161.064 519.642  -2
  -6  -2  -9-161.064 519.642   1
  -6  -2 -10 314.903 437.867   1
   6   3   9 381.704 405.090  -2
   6  -3 -13 381.704 405.090   1
   6   3   8 240.899 365.697  -2
   6  -3 -12 240.899 365.697   1
   6  -3   7 76.5035 339.748  -2
   6   3 -11 76.5035 339.748   1
   6  -3   6 244.387 316.840  -2
   6   3 -10 244.387 316.840   1
   6  -3   5 111.948 291.823  -2
   6   3  -9 111.948 291.823   1
   6  -3   4 96.7754 253.596  -2
   6   3  -8 96.7754 253.596   1
   6  -3   3 482.902 243.463  -2
   6   3  -7 482.902 243.463   1
   6  -3  -6 4266.24 276.201   1
  -6   3  -2 3966.31 278.600  -2
  -6  -3   6 3966.31 278.600   1
  -6  -3   5 6393.81 224.042   1
  -6  -3   4 128.108 108.961   1
  -6  -3   3 164.631 104.246   1
  -6  -3   2 955.171 112.678   1
  -6   3   1 727.284 97.2451   1
  -6   3   0 2136.70 116.794   1
  -6   3  -1 127.607 99.4733   1
  -6   3  -2 168.021 99.1155   1
  -6   3  -3-182.095 166.367   1
  -6   3  -4 167.935 67.1396   1
   6   3  -8-266.472 253.593  -2
   6  -3   4-266.472 253.593   1
  -6   3  -5 213.522 102.376   1
  -6  -3  10 173.227 271.470  -2
  -6   3  -6 173.227 271.470   1
  -6  -3  -7 73.6986 287.868   1
  -6  -3  11 469.611 265.199  -2
  -6   3  -7 469.611 265.199   1
  -6   3  -8-35.7295 208.506   1
  -6   3  13 332.559 511.440  -2
  -6  -3  -9 332.559 511.440   1
  -6  -3 -10-269.860 414.649   1
   6   4   9 380.019 396.253  -2
   6  -4 -13 380.019 396.253   1
   6   4   8 54.9470 373.356  -2
   6  -4 -12 54.9470 373.356   1
   6  -4   7-34.7543 343.278  -2
   6   4 -11-34.7543 343.278   1
   6  -4   6-15.5494 323.217  -2
   6   4 -10-15.5494 323.217   1
   6  -4   5 169.684 287.628  -2
   6   4  -9 169.684 287.628   1
   6  -4   4 80.7980 254.633  -2
   6   4  -8 80.7980 254.633   1
   6  -4  -7-118.445 231.964   1
   6  -4   3 94.8576 359.430  -2
   6   4  -7 94.8576 359.430   1
   6  -4   2 180.518 359.410  -2
   6   4  -6 180.518 359.410   1
   6   4  -5 397.124 243.957   1
  -6   4  -1 295.639 312.438  -2
  -6  -4   5 295.639 312.438   1
  -6  -4   4 1711.16 119.095   1
  -6  -4   3 30.9916 70.8250   1
  -6  -4   2-69.1732 100.996   1
  -6  -4   1 1020.01 111.703   1
  -6   4   0 5897.01 207.076   1
  -6   4   4 4960.62 231.816  -2
  -6  -4   0 4960.62 231.816   1
  -6   4  -1 208.342 102.730   1
  -6   4  -2 126.593 96.5388   1
  -6   4  -3 196.598 162.676   1
  -6   4  -4 313.392 164.775   1
   6   4  -8-89.6054 228.184  -2
   6  -4   4-89.6054 228.184   1
  -6  -4  -5-10.5702 90.9341   1
  -6  -4   9 110.974 331.477  -2
  -6   4  -5 110.974 331.477   1
  -6  -4  10 240.753 275.728  -2
  -6   4  -6 240.753 275.728   1
  -6  -4  -7 149.777 301.978   1
  -6  -4  11 562.617 373.065  -2
  -6   4  -7 562.617 373.065   1
  -6  -4  -8 110.016 310.947   1
  -6  -4  -9-274.829 362.916   1
  -6   4  14-24.6715 634.402  -2
  -6  -4 -10-24.6715 634.402   1
   6   5   9-247.072 376.536  -2
   6  -5 -13-247.072 376.536   1
   6   5   8-230.262 390.093  -2
   6  -5 -12-230.262 390.093   1
   6  -5   7-89.5288 359.002  -2
   6   5 -11-89.5288 359.002   1
   6  -5   6 295.852 331.589  -2
   6   5 -10 295.852 331.589   1
   6  -5   5-168.519 286.126  -2
   6   5  -9-168.519 286.126   1
   6  -5   4 160.071 267.326  -2
   6   5  -8 160.071 267.326   1
   6  -5  -7 1091.17 235.599   1
   6  -5   3 721.829 377.148  -2
   6   5  -7 721.829 377.148   1
   6  -5   2 1488.56 359.119  -2
   6   5  -6 1488.56 359.119   1
   6   5  -5 420.719 126.827   1
  -6   5  -1 2671.42 258.768  -2
  -6  -5   5 2671.42 258.768   1
  -6  -5   4 4874.44 160.498   1
  -6   5   0 4866.98 425.501  -2
  -6  -5   4 4866.98 425.501   1
  -6  -5   3-13.0410 66.1877   1
  -6  -5   2 66.2609 107.780   1
  -6  -5   1 2018.57 121.910   1
  -6   5   0 130.520 101.975   1
  -6   5  -1 258.487 108.077   1
  -6   5  -2 247.570 147.236   1
  -6   5  -3-205.811 152.879   1
  -6   5  -4 1083.18 173.154   1
  -6  -5  -5 311.260 283.121   1
  -6  -5   9-122.983 312.137  -2
  -6   5  -5-122.983 312.137   1
  -6  -5  -6 642.379 306.545   1
  -6  -5  10 1638.17 372.673  -2
  -6   5  -6 1638.17 372.673   1
  -6  -5  -7 56.8703 301.539   1
  -6  -5  11 202.868 368.996  -2
  -6   5  -7 202.868 368.996   1
  -6  -5  -8 268.998 319.969   1
  -6  -5  -9 415.790 372.266   1
  -6   5  14-28.2005 661.368  -2
  -6  -5 -10-28.2005 661.368   1
   6   6   9 103.934 502.693  -2
   6  -6 -13 103.934 502.693   1
   6   6   8 215.344 384.283  -2
   6  -6 -12 215.344 384.283   1
   6  -6   7 430.303 364.205  -2
   6   6 -11 430.303 364.205   1
   6  -6   6 746.809 330.136  -2
   6   6 -10 746.809 330.136   1
   6  -6   5 142.689 286.335  -2
   6   6  -9 142.689 286.335   1
   6  -6   4-244.944 267.434  -2
   6   6  -8-244.944 267.434   1
   6  -6  -7 1025.75 254.063   1
   6  -6   3 1200.74 394.566  -2
   6   6  -7 1200.74 394.566   1
   6  -6   2 1848.87 358.515  -2
   6   6  -6 1848.87 358.515   1
   6  -6  -5 483.441 126.125   1
  -6   6  -1 4043.57 391.502  -2
  -6  -6   5 4043.57 391.502   1
  -6  -6   4 2133.70 119.368   1
  -6  -6   3 1139.89 80.5592   1
  -6  -6   2-152.964 110.669   1
  -6  -6   1 328.223 109.675   1
  -6   6   0 2427.71 128.700   1
  -6   6  -1 158.704 109.215   1
  -6   6  -2 119.570 136.528   1
  -6   6  -3-256.003 144.126   1
  -6  -6  -4 66.4843 307.648   1
  -6  -6   8 169.582 276.792  -2
  -6   6  -4 169.582 276.792   1
  -6   6  -5 525.761 181.746   1
  -6  -6  -6 156.816 327.243   1
  -6  -6  10 618.833 341.984  -2
  -6   6  -6 618.833 341.984   1
  -6  -6  -7 31.4518 360.218   1
  -6  -6  -8-52.3694 327.394   1
  -6  -6  -9 479.527 364.018   1
   6   7   9-153.292 495.071  -2
   6  -7 -13-153.292 495.071   1
   6   7   8-258.623 384.208  -2
   6  -7 -12-258.623 384.208   1
   6  -7   7 57.4150 360.124  -2
   6   7 -11 57.4150 360.124   1
   6  -7   6 1059.77 334.353  -2
   6   7 -10 1059.77 334.353   1
   6  -7   5 89.9516 294.568  -2
   6   7  -9 89.9516 294.568   1
   6  -7   4 300.996 274.675  -2
   6   7  -8 300.996 274.675   1
   6  -7  -7-149.695 233.588   1
   6  -7   3 29.0555 377.498  -2
   6   7  -7 29.0555 377.498   1
   6   7  -6 257.456 244.328   1
   6  -7  -5 202.303 131.628   1
  -6   7  -1 1113.04 394.533  -2
  -6  -7   5 1113.04 394.533   1
   6  -7  -4 1037.63 116.595   1
  -6   7   0 1458.32 334.759  -2
  -6  -7   4 1458.32 334.759   1
   6  -7  -3 33.4449 68.9085   1
  -6   7   1-1.42898 221.775  -2
  -6  -7   3-1.42898 221.775   1
  -6  -7   2-143.216 112.962   1
  -6  -7   1 958.916 116.063   1
  -6   7   0 62.4539 109.139   1
  -6   7  -1 188.599 112.049   1
  -6   7  -2 988.482 144.752   1
  -6   7  -3-8.38339 134.075   1
  -6  -7  -4-53.2273 312.459   1
  -6  -7   8 64.9807 270.349  -2
  -6   7  -4 64.9807 270.349   1
  -6  -7  -5-145.391 334.416   1
  -6  -7   9 472.431 288.048  -2
  -6   7  -5 472.431 288.048   1
  -6  -7  -6 780.267 351.153   1
  -6   7  11 485.817 551.678  -2
  -6  -7  -7 485.817 551.678   1
  -6   7  12 159.991 482.093  -2
  -6  -7  -8 159.991 482.093   1
  -6  -7  -9 368.912 367.580   1
   6   8   9-525.342 528.645  -2
   6  -8 -13-525.342 528.645   1
   6   8   8-397.879 378.447  -2
   6  -8 -12-397.879 378.447   1
   6  -8   7 1048.37 354.902  -2
   6   8 -11 1048.37 354.902   1
   6  -8   6 517.213 334.656  -2
   6   8 -10 517.213 334.656   1
   6  -8   5 915.794 307.604  -2
   6   8  -9 915.794 307.604   1
   6  -8   4-53.5818 269.632  -2
   6   8  -8-53.5818 269.632   1
   6  -8  -7 1062.90 246.979   1
   6  -8   3 1514.06 391.224  -2
   6   8  -7 1514.06 391.224   1
  -6   8  -2 234.346 393.461  -2
  -6  -8   6 234.346 393.461   1
   6  -8  -5-39.5227 120.331   1
  -6   8  -1 2579.67 424.337  -2
  -6  -8   5 2579.67 424.337   1
   6  -8  -4-11.9214 107.459   1
  -6   8   0 253.779 368.987  -2
  -6  -8   4 253.779 368.987   1
  -6  -8   3-39.7678 64.6474   1
  -6  -8   2-12.2711 114.962   1
  -6  -8   1 82.0072 113.958   1
  -6   8   0 321.980 113.686   1
  -6   8  -1 102.767 106.684   1
  -6   8  -2-32.7028 123.087   1
  -6   8  -3-395.435 140.275   1
  -6  -8  -4-283.266 324.438   1
  -6  -8   8 303.737 247.988  -2
  -6   8  -4 303.737 247.988   1
  -6  -8  -5 1733.89 372.152   1
  -6  -8  -6 405.677 348.436   1
  -6  -8  -7 1042.65 383.748   1
  -6  -8  -8 218.036 352.450   1
  -6   8  13 777.473 601.087  -2
  -6  -8  -9 777.473 601.087   1
   6   9   9-678.048 552.361  -2
   6  -9 -13-678.048 552.361   1
   6   9   8 132.679 345.385  -2
   6  -9 -12 132.679 345.385   1
   6  -9   7 368.154 363.208  -2
   6   9 -11 368.154 363.208   1
   6  -9   6 635.496 331.531  -2
   6   9 -10 635.496 331.531   1
   6  -9   5 1748.87 317.749  -2
   6   9  -9 1748.87 317.749   1
   6  -9   4 449.172 270.065  -2
   6   9  -8 449.172 270.065   1
   6  -9  -7 146.315 232.199   1
   6  -9   3-454.316 378.560  -2
   6   9  -7-454.316 378.560   1
  -6  -9   6-223.458 277.710   1
   6  -9  -5 92.6503 103.987   1
   6  -9  -4 35.7665 101.793   1
   6  -9  -3 58.1660 70.9980   1
  -6  -9   2 82.9014 120.143   1
  -6  -9   1 212.389 110.437   1
  -6   9   0 337.613 112.411   1
  -6   9  -1 181.017 103.382   1
  -6   9  -2-54.6030 104.824   1
  -6  -9  -3-532.816 326.715   1
  -6  -9   7-132.713 182.162  -2
  -6   9  -3-132.713 182.162   1
  -6  -9  -4 40.3407 339.201   1
  -6  -9   8 780.738 211.304  -2
  -6   9  -4 780.738 211.304   1
  -6  -9  -5 2196.39 390.021   1
  -6  -9  -6 193.944 363.325   1
  -6   9  11 1000.17 567.123  -2
  -6  -9  -7 1000.17 567.123   1
  -6  -9  -8 30.8049 358.529   1
  -6  -9  -9-90.4281 443.865   1
   6  10   9-526.663 583.661  -2
   6 -10 -13-526.663 583.661   1
   6  10   8 198.281 332.732  -2
   6 -10 -12 198.281 332.732   1
   6 -10   7 78.0784 362.278  -2
   6  10 -11 78.0784 362.278   1
   6 -10   6 1075.16 337.363  -2
   6  10 -10 1075.16 337.363   1
   6 -10   5-46.0101 308.139  -2
   6  10  -9-46.0101 308.139   1
   6 -10   4-93.8982 272.021  -2
   6  10  -8-93.8982 272.021   1
  -6 -10   7 425.518 184.167   1
  -6  10  -2 492.423 404.497  -2
  -6 -10   6 492.423 404.497   1
   6 -10  -5-27.1867 119.962   1
  -6  10  -1 1043.24 410.669  -2
  -6 -10   5 1043.24 410.669   1
   6 -10  -4-25.6553 113.739   1
   6 -10  -3 84.1633 70.6067   1
  -6  10   2 61.1096 153.981   1
  -6  10   2-785.231 374.071  -2
  -6 -10   2-785.231 374.071   1
  -6 -10   1-19.0524 108.443   1
  -6  10   0 34.9275 107.812   1
  -6  10   4 8.68030 321.590  -2
  -6 -10   0 8.68030 321.590   1
  -6  10  -1 73.2984 95.7539   1
  -6  10  -2-250.050 90.3177   1
  -6  10  -3 98.6235 94.7976   1
  -6 -10  -4-447.012 348.606   1
  -6 -10  -5-288.572 359.988   1
  -6 -10  -6 293.267 366.998   1
  -6 -10  -7-31.0025 397.759   1
  -6 -10  -8 48.8905 351.174   1
   6  11   9 6.63676 592.323  -2
   6 -11 -13 6.63676 592.323   1
   6  11   8-336.180 443.566  -2
   6 -11 -12-336.180 443.566   1
   6 -11   7-162.646 339.417  -2
   6  11 -11-162.646 339.417   1
   6 -11   6 341.616 339.907  -2
   6  11 -10 341.616 339.907   1
   6 -11   5 48.2861 307.022  -2
   6  11  -9 48.2861 307.022   1
   6 -11   4 382.310 277.330  -2
   6  11  -8 382.310 277.330   1
  -6  11  -3 38.4169 240.319  -2
  -6 -11   7 38.4169 240.319   1
  -6 -11   6 397.154 308.034   1
  -6 -11   5 9.17738 280.991   1
  -6 -11  -1-352.138 345.607  -2
  -6  11   5-352.138 345.607   1
   6 -11  -4 124.649 129.507   1
  -6  11   0 383.313 383.709  -2
  -6 -11   4 383.313 383.709   1
   6 -11  -3 184.920 81.9426   1
  -6  11   1-52.7955 376.171  -2
  -6 -11   3-52.7955 376.171   1
  -6  11   2 388.069 150.318   1
  -6  11   2 175.340 400.126  -2
  -6 -11   2 175.340 400.126   1
  -6 -11   1 146.908 118.927   1
  -6  11   0 391.423 98.7917   1
  -6  11   4 53.7532 402.266  -2
  -6 -11   0 53.7532 402.266   1
  -6  11  -1 48.9076 65.8357   1
  -6  11  -2 131.022 42.4920   1
  -6 -11  -3-165.947 347.801   1
  -6 -11  -4 347.794 356.842   1
  -6 -11  -5 111.165 375.173   1
  -6 -11  -6 124.471 386.048   1
  -6  11  11 743.687 487.269  -2
  -6 -11  -7 743.687 487.269   1
  -6  11  12-357.724 555.437  -2
  -6 -11  -8-357.724 555.437   1
   6  12   9-852.024 590.924  -2
   6 -12 -13-852.024 590.924   1
   6  12   8 332.394 473.448  -2
   6 -12 -12 332.394 473.448   1
   6 -12   7 191.402 326.143  -2
   6  12 -11 191.402 326.143   1
   6 -12   6 127.582 327.673  -2
   6  12 -10 127.582 327.673   1
   6 -12   5 255.491 305.595  -2
   6  12  -9 255.491 305.595   1
   6  12   4-59.4369 265.714  -2
   6 -12  -8-59.4369 265.714   1
  -6  12  -3-47.7463 231.437  -2
  -6 -12   7-47.7463 231.437   1
  -6  12  -2-275.704 423.460  -2
  -6 -12   6-275.704 423.460   1
  -6 -12  -1 340.766 264.964  -2
  -6  12   5 340.766 264.964   1
   6 -12  -4 364.286 117.033   1
  -6 -12   0-397.185 304.611  -2
  -6  12   4-397.185 304.611   1
   6 -12  -3-1.68703 85.4242   1
  -6  12   1-199.686 395.496  -2
  -6 -12   3-199.686 395.496   1
  -6  12   2-131.293 98.8011   1
  -6 -12   1-109.387 75.6024   1
  -6  12   0 295.491 46.9036   1
  -6 -12  -1 321.907 295.859   1
  -6 -12  -2-25.6737 316.055   1
  -6  12   7-684.510 491.503  -2
  -6 -12  -3-684.510 491.503   1
  -6 -12  -4-198.286 359.784   1
  -6 -12  -5 639.996 392.446   1
  -6 -12  -6 263.257 369.676   1
  -6  12  11 355.796 481.425  -2
  -6 -12  -7 355.796 481.425   1
  -6 -12  -8 133.199 450.424   1
   6  13   8-433.987 521.070  -2
   6 -13 -12-433.987 521.070   1
   6 -13   7-207.427 331.532  -2
   6  13 -11-207.427 331.532   1
   6 -13   6 233.242 308.581  -2
   6  13 -10 233.242 308.581   1
   6 -13   5 151.654 283.242  -2
   6  13  -9 151.654 283.242   1
   6  13   4 75.4284 241.902  -2
   6 -13  -8 75.4284 241.902   1
  -6  13  -3 26.5719 232.895  -2
  -6 -13   7 26.5719 232.895   1
  -6  13  -2 526.398 439.183  -2
  -6 -13   6 526.398 439.183   1
  -6 -13   5 214.586 289.459   1
  -6 -13  -1 594.285 339.744  -2
  -6  13   5 594.285 339.744   1
   6 -13  -4 799.585 122.437   1
  -6  13   0 1257.82 430.489  -2
  -6 -13   4 1257.82 430.489   1
   6 -13  -3 10.6635 79.9207   1
  -6  13   2 411.181 94.5333   1
  -6 -13   1-39.9315 54.8194   1
  -6 -13   0 2376.21 361.354   1
  -6 -13  -1 521.692 311.784   1
  -6  13   6-285.897 450.847  -2
  -6 -13  -2-285.897 450.847   1
  -6 -13  -3-234.017 368.994   1
  -6 -13  -4-235.250 379.846   1
  -6 -13  -5 550.082 403.232   1
  -6  13  10 250.028 458.061  -2
  -6 -13  -6 250.028 458.061   1
  -6 -13  -7 334.088 364.869   1
   6  14   8 507.412 556.182  -2
   6 -14 -12 507.412 556.182   1
   6  14   7 329.652 435.765  -2
   6 -14 -11 329.652 435.765   1
   6 -14   6 868.870 318.789  -2
   6  14 -10 868.870 318.789   1
   6  14   5 673.552 278.087  -2
   6 -14  -9 673.552 278.087   1
   6  14   4 104.551 249.926  -2
   6 -14  -8 104.551 249.926   1
  -6  14  -3 438.990 234.464  -2
  -6 -14   7 438.990 234.464   1
  -6  14  -2-77.9581 209.618  -2
  -6 -14   6-77.9581 209.618   1
  -6 -14  -1 396.085 265.888  -2
  -6  14   5 396.085 265.888   1
   6 -14  -4 120.186 109.862   1
   6 -14  -3 250.978 96.3736   1
  -6  14   2-73.3460 103.812   1
  -6 -14   1 665.460 55.6016   1
  -6 -14   0 1027.56 347.356   1
  -6 -14  -1 193.355 322.797   1
  -6 -14  -2 594.503 341.309   1
  -6 -14  -3-76.6262 381.730   1
  -6 -14  -4 28.3468 363.259   1
  -6 -14  -5 418.216 361.998   1
  -6  14  10 1120.02 494.824  -2
  -6 -14  -6 1120.02 494.824   1
  -6 -14  -7 81.8577 423.514   1
   6  15   8 780.970 563.207  -2
   6 -15 -12 780.970 563.207   1
   6  15   7 368.166 505.180  -2
   6 -15 -11 368.166 505.180   1
  -6  15  -6 769.006 330.810  -2
  -6 -15  10 769.006 330.810   1
   6  15   5 229.949 284.062  -2
   6 -15  -9 229.949 284.062   1
   6  15   4-58.1591 288.799  -2
   6 -15  -8-58.1591 288.799   1
  -6  15  -3 75.4275 235.653  -2
  -6 -15   7 75.4275 235.653   1
  -6  15  -2-241.541 223.510  -2
  -6 -15   6-241.541 223.510   1
  -6  15  -1 349.219 438.663  -2
  -6 -15   5 349.219 438.663   1
   6 -15  -4-110.863 113.103   1
  -6  15   0 214.241 432.607  -2
  -6 -15   4 214.241 432.607   1
  -6  15   1 272.584 434.293  -2
  -6 -15   3 272.584 434.293   1
  -6  15   2 176.852 88.2842   1
  -6 -15   1 593.137 344.020   1
  -6 -15   0-294.410 333.481   1
  -6 -15  -1 118.470 320.735   1
  -6 -15  -2 244.260 327.679   1
  -6  15   7-192.315 459.622  -2
  -6 -15  -3-192.315 459.622   1
  -6  15   8-588.757 452.133  -2
  -6 -15  -4-588.757 452.133   1
  -6 -15  -5-187.538 361.976   1
  -6  15  10 870.983 580.912  -2
  -6 -15  -6 870.983 580.912   1
   6  16   7-38.0816 564.915  -2
   6 -16 -11-38.0816 564.915   1
   6  16   6 444.813 419.079  -2
   6 -16 -10 444.813 419.079   1
   6  16   5 274.074 290.559  -2
   6 -16  -9 274.074 290.559   1
   6  16   4-105.861 254.872  -2
   6 -16  -8-105.861 254.872   1
  -6  16  -3 35.3730 237.085  -2
  -6 -16   7 35.3730 237.085   1
  -6 -16   6 32.0886 308.385   1
   6  16   2-48.6777 288.055  -2
   6 -16  -6-48.6777 288.055   1
  -6  16  -1 385.814 450.855  -2
  -6 -16   5 385.814 450.855   1
  -6  16   0 149.112 434.121  -2
  -6 -16   4 149.112 434.121   1
  -6 -16   3-501.829 338.012   1
  -6  16   2-605.985 453.822  -2
  -6 -16   2-605.985 453.822   1
  -6 -16   1 11.0744 339.667   1
  -6 -16   0 89.7151 332.544   1
  -6  16   5 247.847 455.813  -2
  -6 -16  -1 247.847 455.813   1
  -6 -16  -2 37.8195 299.806   1
  -6 -16  -3 191.557 355.340   1
  -6 -16  -4-340.886 394.208   1
  -6  16   9 375.805 566.155  -2
  -6 -16  -5 375.805 566.155   1
  -6 -16  -6 778.205 450.762   1
   6  17   7-892.843 567.760  -2
   6 -17 -11-892.843 567.760   1
   6  17   6 1108.80 496.007  -2
   6 -17 -10 1108.80 496.007   1
  -6  17  -5 149.473 311.370  -2
  -6 -17   9 149.473 311.370   1
   6  17   4 179.248 266.176  -2
   6 -17  -8 179.248 266.176   1
  -6  17  -3 71.4283 256.494  -2
  -6 -17   7 71.4283 256.494   1
  -6  17  -2 558.213 253.665  -2
  -6 -17   6 558.213 253.665   1
  -6  17  -1 23.1110 459.561  -2
  -6 -17   5 23.1110 459.561   1
  -6 -17   4 391.247 314.589   1
  -6 -17   3 183.584 332.495   1
  -6  17   2-300.371 457.795  -2
  -6 -17   2-300.371 457.795   1
  -6 -17   1 1229.20 366.440   1
  -6  17   4 648.486 466.205  -2
  -6 -17   0 648.486 466.205   1
  -6 -17  -1 299.346 336.596   1
  -6 -17  -2 56.2417 344.612   1
  -6  17   7-639.124 528.977  -2
  -6 -17  -3-639.124 528.977   1
  -6 -17  -4 220.538 406.202   1
  -6  17   9 605.827 583.830  -2
  -6 -17  -5 605.827 583.830   1
  -6  18  -5-18.7265 558.045  -2
  -6 -18   9-18.7265 558.045   1
  -6  18  -4 515.278 460.430  -2
  -6 -18   8 515.278 460.430   1
  -6  18  -3-171.608 449.751  -2
  -6 -18   7-171.608 449.751   1
  -6  18  -2 25.8974 440.285  -2
  -6 -18   6 25.8974 440.285   1
  -6  18  -1 227.641 447.918  -2
  -6 -18   5 227.641 447.918   1
  -6  18   0 482.455 451.432  -2
  -6 -18   4 482.455 451.432   1
  -6  18   1-411.989 452.905  -2
  -6 -18   3-411.989 452.905   1
  -6  18   2-303.464 451.974  -2
  -6 -18   2-303.464 451.974   1
  -6 -18   1 358.946 331.145   1
  -6  18   4 2021.72 490.182  -2
  -6 -18   0 2021.72 490.182   1
  -6 -18  -1 383.530 363.445   1
  -6  18   6-372.007 539.250  -2
  -6 -18  -2-372.007 539.250   1
  -6 -18  -3-336.314 396.492   1
  -6  18   8 80.9642 569.868  -2
  -6 -18  -4 80.9642 569.868   1
  -6  19  -4-634.035 488.029  -2
  -6 -19   8-634.035 488.029   1
  -6  19  -3 46.1887 443.423  -2
  -6 -19   7 46.1887 443.423   1
  -6  19  -2 96.1799 438.327  -2
  -6 -19   6 96.1799 438.327   1
  -6  19  -1 399.687 439.992  -2
  -6 -19   5 399.687 439.992   1
  -6 -19   4 523.126 323.355   1
  -6 -19   3 137.267 318.835   1
  -6 -19   2-386.910 318.863   1
  -6 -19   1 753.830 346.825   1
  -6  19   4 1236.82 505.256  -2
  -6 -19   0 1236.82 505.256   1
  -6 -19  -1 97.8352 381.961   1
  -6  19   6-559.786 683.277  -2
  -6 -19  -2-559.786 683.277   1
  -6  19   7-663.335 582.882  -2
  -6 -19  -3-663.335 582.882   1
  -6 -19  -4 20.4638 441.372   1
  -6  20  -3 148.985 431.899  -2
  -6 -20   7 148.985 431.899   1
  -6  20  -2-272.180 472.795  -2
  -6 -20   6-272.180 472.795   1
  -6  20  -1 122.199 439.640  -2
  -6 -20   5 122.199 439.640   1
  -6  20   0 715.918 453.516  -2
  -6 -20   4 715.918 453.516   1
  -6  20   1-161.020 464.950  -2
  -6 -20   3-161.020 464.950   1
  -6 -20   2 152.511 336.344   1
  -6  20   3 73.0746 516.141  -2
  -6 -20   1 73.0746 516.141   1
  -6  20   4 1361.25 520.563  -2
  -6 -20   0 1361.25 520.563   1
  -6 -20  -1 938.846 411.214   1
  -6 -20  -2-567.317 407.094   1
  -6  20   7 317.777 576.778  -2
  -6 -20  -3 317.777 576.778   1
  -6  21  -3 253.415 541.542  -2
  -6 -21   7 253.415 541.542   1
  -6  21  -2 297.340 470.981  -2
  -6 -21   6 297.340 470.981   1
  -6  21  -1 404.741 455.407  -2
  -6 -21   5 404.741 455.407   1
  -6  21   0 29.0803 468.734  -2
  -6 -21   4 29.0803 468.734   1
  -6  21   1-240.405 484.835  -2
  -6 -21   3-240.405 484.835   1
  -6  21   2 122.420 485.312  -2
  -6 -21   2 122.420 485.312   1
  -6  21   3 480.955 512.718  -2
  -6 -21   1 480.955 512.718   1
  -6  21   4 1371.95 517.793  -2
  -6 -21   0 1371.95 517.793   1
  -6  21   5 536.591 564.260  -2
  -6 -21  -1 536.591 564.260   1
  -6 -21  -2-537.814 431.472   1
  -6  22  -2 476.261 519.378  -2
  -6 -22   6 476.261 519.378   1
  -6  22  -1 279.045 521.264  -2
  -6 -22   5 279.045 521.264   1
  -6  22   0-639.596 487.850  -2
  -6 -22   4-639.596 487.850   1
  -6 -22   3-75.7958 339.145   1
  -6  22   2 141.008 537.182  -2
  -6 -22   2 141.008 537.182   1
  -6  22   3 882.874 536.811  -2
  -6 -22   1 882.874 536.811   1
  -6  22   4 667.432 544.767  -2
  -6 -22   0 667.432 544.767   1
  -6  22   5 463.664 598.314  -2
  -6 -22  -1 463.664 598.314   1
  -6  23   0-199.530 609.280  -2
  -6 -23   4-199.530 609.280   1
  -6  23   1-317.481 562.077  -2
  -6 -23   3-317.481 562.077   1
  -6 -23   2 4.90340 386.014   1
  -6  23   3 242.698 552.622  -2
  -6 -23   1 242.698 552.622   1
   7   0   8 839.149 472.556  -2
   7   0 -12 839.149 472.556   1
   7   0   7-302.750 503.073  -2
   7   0 -11-302.750 503.073   1
   7   0   6 342.455 462.628  -2
   7   0 -10 342.455 462.628   1
   7   0   5 312.111 444.826  -2
   7   0  -9 312.111 444.826   1
   7   0   4 459.272 384.710  -2
   7   0  -8 459.272 384.710   1
   7   0   3-95.1195 355.487  -2
   7   0  -7-95.1195 355.487   1
   7   0   2 2617.81 354.197  -2
   7   0  -6 2617.81 354.197   1
  -7   0  -1 341.555 298.327  -2
  -7   0   5 341.555 298.327   1
  -7   0   0 5173.24 218.450  -2
  -7   0   4 5173.24 218.450   1
  -7   0   1 100.240 159.986  -2
  -7   0   3 100.240 159.986   1
  -7   0   2 4510.40 173.405  -2
  -7   0   2 4510.40 173.405   1
  -7   0   3-144.629 138.299  -2
  -7   0   1-144.629 138.299   1
  -7   0   4 1372.73 89.3753  -2
  -7   0   0 1372.73 89.3753   1
  -7   0   5-68.6766 290.588  -2
  -7   0  -1-68.6766 290.588   1
  -7   0   6 1188.33 289.696  -2
  -7   0  -2 1188.33 289.696   1
  -7   0   7-939.778 371.221  -2
  -7   0  -3-939.778 371.221   1
  -7   0   8 1438.80 335.234  -2
  -7   0  -4 1438.80 335.234   1
  -7   0   9 640.638 362.640  -2
  -7   0  -5 640.638 362.640   1
  -7   0  10 761.844 393.304  -2
  -7   0  -6 761.844 393.304   1
  -7   0  11 527.683 405.877  -2
  -7   0  -7 527.683 405.877   1
   7   1   8 168.943 334.504  -2
   7  -1 -12 168.943 334.504   1
   7  -1   7 510.318 346.258  -2
   7   1 -11 510.318 346.258   1
   7  -1   6 168.023 338.924  -2
   7   1 -10 168.023 338.924   1
   7  -1   5 98.8872 311.512  -2
   7   1  -9 98.8872 311.512   1
   7  -1   4 542.102 284.530  -2
   7   1  -8 542.102 284.530   1
   7  -1   3 233.738 250.184  -2
   7   1  -7 233.738 250.184   1
  -7   1  -2 432.239 195.044  -2
  -7  -1   6 432.239 195.044   1
  -7   1  -1 601.714 232.052  -2
  -7  -1   5 601.714 232.052   1
  -7   1   0 345.449 170.810  -2
  -7  -1   4 345.449 170.810   1
  -7   1   1-357.112 157.062  -2
  -7  -1   3-357.112 157.062   1
  -7   1   2-89.8161 200.470   1
  -7   1   2 149.218 120.052  -2
  -7  -1   2 149.218 120.052   1
  -7  -1   3-271.167 128.553  -2
  -7   1   1-271.167 128.553   1
  -7  -1   4 50.1845 132.916  -2
  -7   1   0 50.1845 132.916   1
  -7  -1   5 67.0389 105.599  -2
  -7   1  -1 67.0389 105.599   1
  -7  -1   6 486.084 212.843  -2
  -7   1  -2 486.084 212.843   1
  -7  -1   7-204.589 292.588  -2
  -7   1  -3-204.589 292.588   1
  -7  -1   8 1775.88 284.655  -2
  -7   1  -4 1775.88 284.655   1
  -7  -1   9 317.188 267.100  -2
  -7   1  -5 317.188 267.100   1
  -7   1  10 32.7706 327.481  -2
  -7  -1  -6 32.7706 327.481   1
  -7  -1  11 189.551 344.329  -2
  -7   1  -7 189.551 344.329   1
  -7   1  12 534.575 477.689  -2
  -7  -1  -8 534.575 477.689   1
   7   2   9 26.7277 665.925  -2
   7  -2 -13 26.7277 665.925   1
   7   2   8 252.173 358.555  -2
   7  -2 -12 252.173 358.555   1
   7  -2   7-222.448 357.758  -2
   7   2 -11-222.448 357.758   1
   7  -2   6 196.257 332.700  -2
   7   2 -10 196.257 332.700   1
   7   2   5 404.916 290.974  -2
   7  -2  -9 404.916 290.974   1
   7  -2   4 1919.57 291.954  -2
   7   2  -8 1919.57 291.954   1
   7  -2   3 21.9134 246.913  -2
   7   2  -7 21.9134 246.913   1
   7  -2   2 264.906 220.357  -2
   7   2  -6 264.906 220.357   1
  -7   2  -1 1271.78 230.440  -2
  -7  -2   5 1271.78 230.440   1
  -7   2   0 2325.07 186.295  -2
  -7  -2   4 2325.07 186.295   1
  -7   2   1-152.260 173.113  -2
  -7  -2   3-152.260 173.113   1
  -7   2   2 2170.44 151.397  -2
  -7  -2   2 2170.44 151.397   1
  -7  -2   3-266.997 164.574  -2
  -7   2   1-266.997 164.574   1
  -7  -2   4 1004.92 134.001  -2
  -7   2   0 1004.92 134.001   1
  -7  -2   5 313.767 140.533  -2
  -7   2  -1 313.767 140.533   1
  -7   2   6 991.199 311.326  -2
  -7  -2  -2 991.199 311.326   1
  -7  -2   7-639.243 256.254  -2
  -7   2  -3-639.243 256.254   1
  -7  -2   8 3029.92 261.296  -2
  -7   2  -4 3029.92 261.296   1
  -7  -2   9 1101.79 281.783  -2
  -7   2  -5 1101.79 281.783   1
  -7  -2  10 46.8197 290.035  -2
  -7   2  -6 46.8197 290.035   1
  -7   2  11 116.614 375.768  -2
  -7  -2  -7 116.614 375.768   1
  -7   2  12 206.704 574.691  -2
  -7  -2  -8 206.704 574.691   1
   7   3   9 454.870 593.180  -2
   7  -3 -13 454.870 593.180   1
   7   3   8-103.682 321.856  -2
   7  -3 -12-103.682 321.856   1
   7  -3   7 321.514 333.272  -2
   7   3 -11 321.514 333.272   1
   7  -3   6 101.602 335.606  -2
   7   3 -10 101.602 335.606   1
   7  -3   5 611.003 302.819  -2
   7   3  -9 611.003 302.819   1
   7  -3   4 1025.82 286.785  -2
   7   3  -8 1025.82 286.785   1
   7  -3   3 496.622 236.636  -2
   7   3  -7 496.622 236.636   1
   7  -3   2 114.086 201.933  -2
   7   3  -6 114.086 201.933   1
  -7   3  -1-99.9848 278.140  -2
  -7  -3   5-99.9848 278.140   1
  -7   3   0 16.5570 186.552  -2
  -7  -3   4 16.5570 186.552   1
  -7   3   1-236.886 178.686  -2
  -7  -3   3-236.886 178.686   1
  -7   3   2 111.236 137.657  -2
  -7  -3   2 111.236 137.657   1
  -7  -3   3 154.654 148.999  -2
  -7   3   1 154.654 148.999   1
  -7  -3   4 283.954 129.665  -2
  -7   3   0 283.954 129.665   1
  -7  -3   5 212.240 135.203  -2
  -7   3  -1 212.240 135.203   1
  -7   3   6 1164.62 324.858  -2
  -7  -3  -2 1164.62 324.858   1
  -7  -3   7-524.904 250.111  -2
  -7   3  -3-524.904 250.111   1
  -7  -3   8 2497.04 229.632  -2
  -7   3  -4 2497.04 229.632   1
  -7  -3   9 1710.24 266.276  -2
  -7   3  -5 1710.24 266.276   1
  -7  -3  10 365.829 259.959  -2
  -7   3  -6 365.829 259.959   1
  -7   3  11 33.4166 463.875  -2
  -7  -3  -7 33.4166 463.875   1
  -7   3  12 26.5381 577.152  -2
  -7  -3  -8 26.5381 577.152   1
  -7   3  13 1251.45 535.048  -2
  -7  -3  -9 1251.45 535.048   1
   7   4   9 853.059 647.191  -2
   7  -4 -13 853.059 647.191   1
   7   4   8-99.4849 349.308  -2
   7  -4 -12-99.4849 349.308   1
   7  -4   7 497.107 335.227  -2
   7   4 -11 497.107 335.227   1
   7  -4   6 576.144 323.497  -2
   7   4 -10 576.144 323.497   1
   7  -4   5 406.150 291.163  -2
   7   4  -9 406.150 291.163   1
   7  -4   4 747.023 266.491  -2
   7   4  -8 747.023 266.491   1
   7  -4   3 39.5013 233.710  -2
   7   4  -7 39.5013 233.710   1
  -7   4  -2 127.143 356.157  -2
  -7  -4   6 127.143 356.157   1
  -7   4  -1 1403.86 261.795  -2
  -7  -4   5 1403.86 261.795   1
  -7   4   0 418.524 174.138  -2
  -7  -4   4 418.524 174.138   1
  -7   4   1 391.880 167.071  -2
  -7  -4   3 391.880 167.071   1
  -7   4   2 337.288 218.780   1
  -7   4   2 789.200 181.691  -2
  -7  -4   2 789.200 181.691   1
  -7   4   3 113.807 155.193  -2
  -7  -4   1 113.807 155.193   1
  -7  -4   4 663.353 134.133  -2
  -7   4   0 663.353 134.133   1
  -7  -4   5 590.181 132.008  -2
  -7   4  -1 590.181 132.008   1
  -7  -4   6-302.932 208.167  -2
  -7   4  -2-302.932 208.167   1
  -7  -4   7-415.072 236.375  -2
  -7   4  -3-415.072 236.375   1
  -7  -4   8 1295.14 223.174  -2
  -7   4  -4 1295.14 223.174   1
  -7  -4   9 431.435 249.044  -2
  -7   4  -5 431.435 249.044   1
  -7   4  10 378.965 437.059  -2
  -7  -4  -6 378.965 437.059   1
  -7   4  11 305.469 464.123  -2
  -7  -4  -7 305.469 464.123   1
  -7   4  12 105.305 491.046  -2
  -7  -4  -8 105.305 491.046   1
  -7   4  13 537.228 623.542  -2
  -7  -4  -9 537.228 623.542   1
   7   5   9 1157.58 594.129  -2
   7  -5 -13 1157.58 594.129   1
   7   5   8 398.599 353.567  -2
   7  -5 -12 398.599 353.567   1
   7  -5   7 858.765 285.615  -2
   7   5 -11 858.765 285.615   1
   7  -5   6 190.610 300.889  -2
   7   5 -10 190.610 300.889   1
   7  -5   5 172.709 289.183  -2
   7   5  -9 172.709 289.183   1
   7  -5   4 310.665 245.661  -2
   7   5  -8 310.665 245.661   1
   7  -5   3-42.2284 230.405  -2
   7   5  -7-42.2284 230.405   1
  -7   5  -2 230.206 377.868  -2
  -7  -5   6 230.206 377.868   1
   7  -5  -5 307.640 126.127   1
  -7   5  -1 380.967 426.738  -2
  -7  -5   5 380.967 426.738   1
  -7   5   0 471.989 185.940  -2
  -7  -5   4 471.989 185.940   1
  -7   5   3 343.796 223.828   1
  -7   5   1 555.870 202.560  -2
  -7  -5   3 555.870 202.560   1
  -7   5   2-49.4384 190.913  -2
  -7  -5   2-49.4384 190.913   1
  -7   5   3 105.040 181.340  -2
  -7  -5   1 105.040 181.340   1
  -7   5   0 109.018 203.258   1
  -7   5   4-18.8886 211.944  -2
  -7  -5   0-18.8886 211.944   1
  -7  -5   5 258.873 128.373  -2
  -7   5  -1 258.873 128.373   1
  -7  -5   6-71.4772 201.525  -2
  -7   5  -2-71.4772 201.525   1
  -7  -5   7-359.108 331.889  -2
  -7   5  -3-359.108 331.889   1
  -7  -5   8 1085.73 232.899  -2
  -7   5  -4 1085.73 232.899   1
  -7   5   9 232.496 427.696  -2
  -7  -5  -5 232.496 427.696   1
  -7   5  10-199.883 428.540  -2
  -7  -5  -6-199.883 428.540   1
  -7   5  11 455.515 415.316  -2
  -7  -5  -7 455.515 415.316   1
  -7   5  12 101.807 602.622  -2
  -7  -5  -8 101.807 602.622   1
  -7   5  13 1864.86 574.294  -2
  -7  -5  -9 1864.86 574.294   1
   7   6   8 379.819 391.147  -2
   7  -6 -12 379.819 391.147   1
   7  -6   7 190.973 334.385  -2
   7   6 -11 190.973 334.385   1
   7  -6   6-12.2360 298.191  -2
   7   6 -10-12.2360 298.191   1
   7  -6   5 412.612 270.798  -2
   7   6  -9 412.612 270.798   1
   7  -6   4 133.780 249.566  -2
   7   6  -8 133.780 249.566   1
   7  -6   3 134.326 230.237  -2
   7   6  -7 134.326 230.237   1
  -7   6  -2 779.258 409.647  -2
  -7  -6   6 779.258 409.647   1
   7  -6  -5 97.5892 124.439   1
  -7   6  -1-255.628 431.616  -2
  -7  -6   5-255.628 431.616   1
   7  -6  -4 4.73744 102.441   1
  -7   6   0 287.336 227.948  -2
  -7  -6   4 287.336 227.948   1
  -7   6   1 993.499 172.195  -2
  -7  -6   3 993.499 172.195   1
  -7   6   2 90.3972 157.243  -2
  -7  -6   2 90.3972 157.243   1
  -7   6   1 2363.91 239.805   1
  -7   6   3 2222.25 207.302  -2
  -7  -6   1 2222.25 207.302   1
  -7  -6   4 130.136 144.908  -2
  -7   6   0 130.136 144.908   1
  -7  -6   5 187.257 167.640  -2
  -7   6  -1 187.257 167.640   1
  -7  -6   6 178.179 213.100  -2
  -7   6  -2 178.179 213.100   1
  -7  -6   7-236.387 241.310  -2
  -7   6  -3-236.387 241.310   1
  -7  -6   8 430.784 270.217  -2
  -7   6  -4 430.784 270.217   1
  -7   6   9 651.227 400.517  -2
  -7  -6  -5 651.227 400.517   1
  -7   6  10 161.816 346.091  -2
  -7  -6  -6 161.816 346.091   1
  -7   6  11 609.263 413.266  -2
  -7  -6  -7 609.263 413.266   1
  -7   6  12 489.462 524.818  -2
  -7  -6  -8 489.462 524.818   1
   7   7   8 531.820 511.410  -2
   7  -7 -12 531.820 511.410   1
   7  -7   7 436.752 320.320  -2
   7   7 -11 436.752 320.320   1
   7  -7   6 115.327 308.580  -2
   7   7 -10 115.327 308.580   1
   7  -7   5-47.3322 275.424  -2
   7   7  -9-47.3322 275.424   1
   7  -7   4 235.352 251.129  -2
   7   7  -8 235.352 251.129   1
  -7   7  -3-64.7632 201.424  -2
  -7  -7   7-64.7632 201.424   1
  -7   7  -2 245.775 384.408  -2
  -7  -7   6 245.775 384.408   1
   7  -7  -5-21.2252 132.970   1
  -7   7  -1-257.408 435.569  -2
  -7  -7   5-257.408 435.569   1
   7  -7  -4 44.7283 92.3833   1
  -7   7   0-73.7671 440.695  -2
  -7  -7   4-73.7671 440.695   1
  -7   7   1 15.9082 207.003  -2
  -7  -7   3 15.9082 207.003   1
  -7   7   2 1350.65 223.095   1
  -7   7   2 1641.45 231.730  -2
  -7  -7   2 1641.45 231.730   1
  -7   7   3-128.846 189.912  -2
  -7  -7   1-128.846 189.912   1
  -7  -7   4 36.8423 184.964  -2
  -7   7   0 36.8423 184.964   1
  -7  -7   5-55.5590 175.574  -2
  -7   7  -1-55.5590 175.574   1
  -7  -7   6-77.7553 198.194  -2
  -7   7  -2-77.7553 198.194   1
  -7  -7   7-231.499 283.601  -2
  -7   7  -3-231.499 283.601   1
  -7   7   8-114.104 497.267  -2
  -7  -7  -4-114.104 497.267   1
  -7   7   9-256.604 502.360  -2
  -7  -7  -5-256.604 502.360   1
  -7   7  10 240.900 454.710  -2
  -7  -7  -6 240.900 454.710   1
  -7   7  11 585.022 375.955  -2
  -7  -7  -7 585.022 375.955   1
  -7   7  12-306.271 642.371  -2
  -7  -7  -8-306.271 642.371   1
   7   8   8 234.280 577.131  -2
   7  -8 -12 234.280 577.131   1
   7  -8   7 41.6724 342.468  -2
   7   8 -11 41.6724 342.468   1
   7  -8   6 5.45865 324.537  -2
   7   8 -10 5.45865 324.537   1
   7  -8   5 177.856 271.231  -2
   7   8  -9 177.856 271.231   1
   7  -8   4 51.4256 255.090  -2
   7   8  -8 51.4256 255.090   1
  -7   8  -3 125.491 235.421  -2
  -7  -8   7 125.491 235.421   1
  -7   8  -2 320.583 494.925  -2
  -7  -8   6 320.583 494.925   1
   7  -8  -5 770.924 152.621   1
  -7   8  -1 817.743 472.713  -2
  -7  -8   5 817.743 472.713   1
   7  -8  -4 79.5731 90.7138   1
  -7   8   0 399.752 456.902  -2
  -7  -8   4 399.752 456.902   1
  -7  -8   1 248.112 224.986  -2
  -7   8   3 248.112 224.986   1
  -7   8   2-38.4499 215.109  -2
  -7  -8   2-38.4499 215.109   1
  -7   8   3 709.950 191.830  -2
  -7  -8   1 709.950 191.830   1
  -7  -8   4 833.889 177.048  -2
  -7   8   0 833.889 177.048   1
  -7  -8   5 609.488 206.696  -2
  -7   8  -1 609.488 206.696   1
  -7  -8   6 204.187 203.720  -2
  -7   8  -2 204.187 203.720   1
  -7   8   7-75.7189 486.462  -2
  -7  -8  -3-75.7189 486.462   1
  -7   8   8-65.2233 583.522  -2
  -7  -8  -4-65.2233 583.522   1
  -7   8   9-373.308 509.698  -2
  -7  -8  -5-373.308 509.698   1
  -7   8  10 104.861 453.020  -2
  -7  -8  -6 104.861 453.020   1
  -7   8  11 347.929 484.644  -2
  -7  -8  -7 347.929 484.644   1
  -7   8  12-80.9567 690.051  -2
  -7  -8  -8-80.9567 690.051   1
   7   9   8-1379.92 568.558  -2
   7  -9 -12-1379.92 568.558   1
   7  -9   7-145.094 373.407  -2
   7   9 -11-145.094 373.407   1
   7  -9   6 174.568 309.569  -2
   7   9 -10 174.568 309.569   1
   7  -9   5-24.4853 282.056  -2
   7   9  -9-24.4853 282.056   1
   7  -9   4-178.550 222.595  -2
   7   9  -8-178.550 222.595   1
  -7   9  -3 86.2215 237.543  -2
  -7  -9   7 86.2215 237.543   1
  -7   9  -2 1068.62 483.569  -2
  -7  -9   6 1068.62 483.569   1
   7  -9  -5 1138.07 155.623   1
  -7   9  -1 1362.76 366.677  -2
  -7  -9   5 1362.76 366.677   1
  -7   9   0 121.782 438.895  -2
  -7  -9   4 121.782 438.895   1
  -7  -9   1 919.306 242.072  -2
  -7   9   3 919.306 242.072   1
  -7  -9   2 32.3379 216.079  -2
  -7   9   2 32.3379 216.079   1
  -7   9   3 2358.10 237.862  -2
  -7  -9   1 2358.10 237.862   1
  -7  -9   4 176.875 208.224  -2
  -7   9   0 176.875 208.224   1
  -7  -9   5 1024.16 197.424  -2
  -7   9  -1 1024.16 197.424   1
  -7   9   6 1031.34 380.694  -2
  -7  -9  -2 1031.34 380.694   1
  -7   9   7-534.457 512.809  -2
  -7  -9  -3-534.457 512.809   1
  -7   9   8-496.787 513.747  -2
  -7  -9  -4-496.787 513.747   1
  -7   9   9 463.118 454.339  -2
  -7  -9  -5 463.118 454.339   1
  -7   9  10 101.253 396.314  -2
  -7  -9  -6 101.253 396.314   1
  -7   9  11 878.717 418.421  -2
  -7  -9  -7 878.717 418.421   1
   7 -10   7 845.109 386.167  -2
   7  10 -11 845.109 386.167   1
   7 -10   6 650.538 322.747  -2
   7  10 -10 650.538 322.747   1
   7 -10   5-209.569 281.154  -2
   7  10  -9-209.569 281.154   1
   7  10   4-216.298 272.628  -2
   7 -10  -8-216.298 272.628   1
  -7  10  -3 280.654 257.280  -2
  -7 -10   7 280.654 257.280   1
  -7  10  -2 241.317 391.204  -2
  -7 -10   6 241.317 391.204   1
  -7  10  -1-53.9653 445.530  -2
  -7 -10   5-53.9653 445.530   1
  -7  10   0-161.371 438.716  -2
  -7 -10   4-161.371 438.716   1
  -7 -10   1 99.6928 231.499  -2
  -7  10   3 99.6928 231.499   1
  -7 -10   2 117.951 213.160  -2
  -7  10   2 117.951 213.160   1
  -7  10   3-64.4686 216.855  -2
  -7 -10   1-64.4686 216.855   1
  -7 -10   4 473.676 193.171  -2
  -7  10   0 473.676 193.171   1
  -7  10   5 139.218 491.306  -2
  -7 -10  -1 139.218 491.306   1
  -7  10   6 696.053 393.677  -2
  -7 -10  -2 696.053 393.677   1
  -7  10   7 104.707 530.496  -2
  -7 -10  -3 104.707 530.496   1
  -7  10   8-715.396 524.663  -2
  -7 -10  -4-715.396 524.663   1
  -7  10   9-331.822 539.389  -2
  -7 -10  -5-331.822 539.389   1
  -7  10  10-14.6817 568.626  -2
  -7 -10  -6-14.6817 568.626   1
  -7  10  11 576.848 485.414  -2
  -7 -10  -7 576.848 485.414   1
   7  11   7-91.9168 552.976  -2
   7 -11 -11-91.9168 552.976   1
   7 -11   6 392.413 340.751  -2
   7  11 -10 392.413 340.751   1
   7 -11   5-51.3591 249.428  -2
   7  11  -9-51.3591 249.428   1
   7  11   4 681.400 303.148  -2
   7 -11  -8 681.400 303.148   1
  -7  11  -3-37.1304 465.625  -2
  -7 -11   7-37.1304 465.625   1
  -7  11  -2 1572.46 341.147  -2
  -7 -11   6 1572.46 341.147   1
  -7  11  -1-180.143 463.516  -2
  -7 -11   5-180.143 463.516   1
  -7  11   0 198.476 490.060  -2
  -7 -11   4 198.476 490.060   1
  -7 -11   1 120.312 221.013  -2
  -7  11   3 120.312 221.013   1
  -7 -11   2 137.414 206.982  -2
  -7  11   2 137.414 206.982   1
  -7  11   3-149.323 200.174  -2
  -7 -11   1-149.323 200.174   1
  -7  11   4 100.184 471.250  -2
  -7 -11   0 100.184 471.250   1
  -7  11   5 427.411 379.447  -2
  -7 -11  -1 427.411 379.447   1
  -7  11   6 689.806 403.006  -2
  -7 -11  -2 689.806 403.006   1
  -7  11   7 194.365 539.555  -2
  -7 -11  -3 194.365 539.555   1
  -7  11   8 1007.73 546.040  -2
  -7 -11  -4 1007.73 546.040   1
  -7  11   9 83.1996 390.301  -2
  -7 -11  -5 83.1996 390.301   1
  -7  11  10 217.778 359.586  -2
  -7 -11  -6 217.778 359.586   1
   7 -12   6 477.608 489.849  -2
   7  12 -10 477.608 489.849   1
  -7  12  -5-339.700 529.625  -2
  -7 -12   9-339.700 529.625   1
  -7  12  -4-101.437 516.396  -2
  -7 -12   8-101.437 516.396   1
  -7  12  -3 408.251 566.278  -2
  -7 -12   7 408.251 566.278   1
  -7  12  -2 193.130 427.127  -2
  -7 -12   6 193.130 427.127   1
  -7  12  -1-171.924 445.088  -2
  -7 -12   5-171.924 445.088   1
  -7  12   0 598.411 493.803  -2
  -7 -12   4 598.411 493.803   1
  -7  12   3-14.7307 181.219   1
  -7  12   1 214.240 389.286  -2
  -7 -12   3 214.240 389.286   1
  -7  12   2 125.872 159.957   1
  -7  12   2-242.582 876.352  -2
  -7 -12   2-242.582 876.352   1
  -7  12   3 158.112 427.116  -2
  -7 -12   1 158.112 427.116   1
  -7  12   4 293.831 519.314  -2
  -7 -12   0 293.831 519.314   1
  -7  12   5 75.6577 546.588  -2
  -7 -12  -1 75.6577 546.588   1
  -7  12   6 486.559 334.407  -2
  -7 -12  -2 486.559 334.407   1
  -7  12   7-454.289 534.248  -2
  -7 -12  -3-454.289 534.248   1
  -7  12   8-438.489 530.622  -2
  -7 -12  -4-438.489 530.622   1
  -7  12   9-1.26023 620.971  -2
  -7 -12  -5-1.26023 620.971   1
  -7  12  10 161.553 545.586  -2
  -7 -12  -6 161.553 545.586   1
  -7  13  -5 235.980 450.505  -2
  -7 -13   9 235.980 450.505   1
  -7  13  -4 517.931 541.404  -2
  -7 -13   8 517.931 541.404   1
  -7  13  -3 73.0995 550.530  -2
  -7 -13   7 73.0995 550.530   1
  -7  13  -2-219.591 1581.21  -2
  -7 -13   6-219.591 1581.21   1
  -7  13  -1 341.984 446.391  -2
  -7 -13   5 341.984 446.391   1
  -7  13   0 500.727 370.167  -2
  -7 -13   4 500.727 370.167   1
  -7  13   1 456.117 353.340  -2
  -7 -13   3 456.117 353.340   1
  -7  13   2-44.4120 495.295  -2
  -7 -13   2-44.4120 495.295   1
  -7  13   3 1100.38 370.576  -2
  -7 -13   1 1100.38 370.576   1
  -7  13   4 348.898 521.847  -2
  -7 -13   0 348.898 521.847   1
  -7  13   5 516.417 441.191  -2
  -7 -13  -1 516.417 441.191   1
  -7  13   6 361.401 513.609  -2
  -7 -13  -2 361.401 513.609   1
  -7  13   7-373.647 494.651  -2
  -7 -13  -3-373.647 494.651   1
  -7  13   8 9.43083 569.385  -2
  -7 -13  -4 9.43083 569.385   1
  -7  13   9 395.656 423.491  -2
  -7 -13  -5 395.656 423.491   1
  -7  14  -4 72.5255 626.143  -2
  -7 -14   8 72.5255 626.143   1
  -7  14  -3 174.232 544.326  -2
  -7 -14   7 174.232 544.326   1
  -7  14  -2 1145.10 548.617  -2
  -7 -14   6 1145.10 548.617   1
  -7  14  -1 277.572 509.700  -2
  -7 -14   5 277.572 509.700   1
  -7  14   0-124.045 473.031  -2
  -7 -14   4-124.045 473.031   1
  -7  14   1 751.105 445.783  -2
  -7 -14   3 751.105 445.783   1
  -7  14   2 455.808 392.735  -2
  -7 -14   2 455.808 392.735   1
  -7  14   3 2457.34 507.047  -2
  -7 -14   1 2457.34 507.047   1
  -7  14   4 241.359 398.695  -2
  -7 -14   0 241.359 398.695   1
  -7  14   5 66.0032 332.397  -2
  -7 -14  -1 66.0032 332.397   1
  -7  14   6 234.746 451.750  -2
  -7 -14  -2 234.746 451.750   1
  -7  14   7-39.6564 506.360  -2
  -7 -14  -3-39.6564 506.360   1
  -7  14   8 94.1538 417.617  -2
  -7 -14  -4 94.1538 417.617   1
  -7  14   9-473.124 602.190  -2
  -7 -14  -5-473.124 602.190   1
  -7  15  -4 168.032 581.377  -2
  -7 -15   8 168.032 581.377   1
  -7  15  -3-382.809 509.812  -2
  -7 -15   7-382.809 509.812   1
  -7  15  -2-193.573 492.058  -2
  -7 -15   6-193.573 492.058   1
  -7  15  -1 101.016 564.521  -2
  -7 -15   5 101.016 564.521   1
  -7  15   0 380.013 356.321  -2
  -7 -15   4 380.013 356.321   1
  -7  15   1 643.599 523.343  -2
  -7 -15   3 643.599 523.343   1
  -7  15   2 1464.83 423.919  -2
  -7 -15   2 1464.83 423.919   1
  -7  15   3 2165.94 530.047  -2
  -7 -15   1 2165.94 530.047   1
  -7  15   4 587.228 363.422  -2
  -7 -15   0 587.228 363.422   1
  -7  15   5-194.785 450.455  -2
  -7 -15  -1-194.785 450.455   1
  -7  15   6 399.132 503.225  -2
  -7 -15  -2 399.132 503.225   1
  -7  15   7-40.9075 935.058  -2
  -7 -15  -3-40.9075 935.058   1
  -7  15   8-572.146 590.306  -2
  -7 -15  -4-572.146 590.306   1
  -7  16  -3-303.618 539.913  -2
  -7 -16   7-303.618 539.913   1
  -7  16  -2 564.603 426.167  -2
  -7 -16   6 564.603 426.167   1
  -7  16  -1-128.869 508.447  -2
  -7 -16   5-128.869 508.447   1
  -7  16   0 250.887 585.177  -2
  -7 -16   4 250.887 585.177   1
  -7  16   1 1896.69 622.913  -2
  -7 -16   3 1896.69 622.913   1
  -7  16   2 637.765 426.123  -2
  -7 -16   2 637.765 426.123   1
  -7  16   3 5731.70 507.501  -2
  -7 -16   1 5731.70 507.501   1
  -7  16   4 260.717 402.910  -2
  -7 -16   0 260.717 402.910   1
  -7  16   5 296.588 417.872  -2
  -7 -16  -1 296.588 417.872   1
  -7  16   6 281.037 461.315  -2
  -7 -16  -2 281.037 461.315   1
  -7  16   7-57.6307 1228.65  -2
  -7 -16  -3-57.6307 1228.65   1
  -7  17  -3 30.1962 565.168  -2
  -7 -17   7 30.1962 565.168   1
  -7  17  -2 731.797 436.580  -2
  -7 -17   6 731.797 436.580   1
  -7  17  -1 113.220 597.042  -2
  -7 -17   5 113.220 597.042   1
  -7  17   0 81.6394 606.258  -2
  -7 -17   4 81.6394 606.258   1
  -7  17   1 36.8183 744.372  -2
  -7 -17   3 36.8183 744.372   1
  -7  17   2 3713.58 519.622  -2
  -7 -17   2 3713.58 519.622   1
  -7  17   3 291.279 585.715  -2
  -7 -17   1 291.279 585.715   1
  -7  17   4 341.446 578.344  -2
  -7 -17   0 341.446 578.344   1
  -7  17   5 900.792 460.246  -2
  -7 -17  -1 900.792 460.246   1
  -7  17   6-198.525 1050.36  -2
  -7 -17  -2-198.525 1050.36   1
  -7  18  -2 470.952 463.473  -2
  -7 -18   6 470.952 463.473   1
  -7  18  -1-324.760 788.041  -2
  -7 -18   5-324.760 788.041   1
  -7  18   0-299.571 556.137  -2
  -7 -18   4-299.571 556.137   1
  -7  18   1 397.914 604.047  -2
  -7 -18   3 397.914 604.047   1
  -7  18   2-28.8449 698.621  -2
  -7 -18   2-28.8449 698.621   1
  -7  18   3 2203.58 665.921  -2
  -7 -18   1 2203.58 665.921   1
  -7  18   4 764.743 607.052  -2
  -7 -18   0 764.743 607.052   1
  -7  18   5 234.867 458.056  -2
  -7 -18  -1 234.867 458.056   1
  -7  19  -1 22.4959 650.250  -2
  -7 -19   5 22.4959 650.250   1
  -7  19   0-294.926 886.683  -2
  -7 -19   4-294.926 886.683   1
  -7  19   1-77.8397 1082.42  -2
  -7 -19   3-77.8397 1082.42   1
  -7  19   2-61.3232 873.035  -2
  -7 -19   2-61.3232 873.035   1
  -7  19   3 891.316 636.094  -2
  -7 -19   1 891.316 636.094   1
  -7  19   4 554.827 636.388  -2
  -7 -19   0 554.827 636.388   1
   8   0   6-503.017 514.845  -2
   8   0 -11-503.017 514.845   1
   8   0   5 429.242 325.934  -2
   8   0 -10 429.242 325.934   1
   8   0   4 128.236 417.369  -2
   8   0  -9 128.236 417.369   1
   8   0   3 916.086 299.600  -2
   8   0  -8 916.086 299.600   1
   8   0   2 330.809 224.729  -2
   8   0  -7 330.809 224.729   1
  -8   0  -1 62.7672 526.205  -2
  -8   0   6 62.7672 526.205   1
  -8   0   0-329.209 233.370  -2
  -8   0   5-329.209 233.370   1
  -8   0   1 70.5503 199.878  -2
  -8   0   4 70.5503 199.878   1
  -8   0   2 167.536 281.701  -2
  -8   0   3 167.536 281.701   1
  -8   0   3 395.002 322.233  -2
  -8   0   2 395.002 322.233   1
  -8   0   4-292.985 338.769  -2
  -8   0   1-292.985 338.769   1
  -8   0   5-253.513 314.025  -2
  -8   0   0-253.513 314.025   1
  -8   0   6 173.561 253.871  -2
  -8   0  -1 173.561 253.871   1
  -8   0   7-250.133 431.613  -2
  -8   0  -2-250.133 431.613   1
  -8   0   8 110.386 526.594  -2
  -8   0  -3 110.386 526.594   1
  -8   0   9 533.225 386.745  -2
  -8   0  -4 533.225 386.745   1
  -8   0  10 734.296 471.450  -2
  -8   0  -5 734.296 471.450   1
   8  -1   6 183.422 403.777  -2
   8   1 -11 183.422 403.777   1
   8  -1   5 184.212 265.271  -2
   8   1 -10 184.212 265.271   1
   8   1   4 36.7448 416.383  -2
   8  -1  -9 36.7448 416.383   1
   8  -1   3 1369.86 218.720  -2
   8   1  -8 1369.86 218.720   1
  -8   1  -2 2941.04 188.953  -2
  -8  -1   7 2941.04 188.953   1
  -8  -1  -1-16.5974 287.861  -2
  -8   1   6-16.5974 287.861   1
  -8  -1   0 153.759 265.591  -2
  -8   1   5 153.759 265.591   1
  -8  -1   1 199.908 174.525  -2
  -8   1   4 199.908 174.525   1
  -8  -1   2-240.070 239.527  -2
  -8   1   3-240.070 239.527   1
  -8  -1   3-179.350 254.421  -2
  -8   1   2-179.350 254.421   1
  -8  -1   4-202.316 231.499  -2
  -8   1   1-202.316 231.499   1
  -8  -1   5 757.761 211.900  -2
  -8   1   0 757.761 211.900   1
  -8  -1   6 379.649 317.896  -2
  -8   1  -1 379.649 317.896   1
  -8  -1   7 423.159 372.789  -2
  -8   1  -2 423.159 372.789   1
  -8  -1   8 3153.45 260.738  -2
  -8   1  -3 3153.45 260.738   1
  -8  -1   9 337.196 350.619  -2
  -8   1  -4 337.196 350.619   1
  -8   1  10 481.135 363.981  -2
  -8  -1  -5 481.135 363.981   1
   8  -2   6 601.639 392.931  -2
   8   2 -11 601.639 392.931   1
   8  -2   5 20.4084 400.360  -2
   8   2 -10 20.4084 400.360   1
   8   2   4 248.737 245.283  -2
   8  -2  -9 248.737 245.283   1
   8  -2   3 532.277 211.894  -2
   8   2  -8 532.277 211.894   1
  -8   2  -2 1948.37 251.838  -2
  -8  -2   7 1948.37 251.838   1
  -8  -2  -1 958.568 208.597  -2
  -8   2   6 958.568 208.597   1
  -8  -2   0-192.476 289.923  -2
  -8   2   5-192.476 289.923   1
  -8  -2   1 22.1454 256.589  -2
  -8   2   4 22.1454 256.589   1
  -8  -2   2 202.729 205.169  -2
  -8   2   3 202.729 205.169   1
  -8  -2   3 617.835 245.523  -2
  -8   2   2 617.835 245.523   1
  -8  -2   4-155.303 258.977  -2
  -8   2   1-155.303 258.977   1
  -8  -2   5-214.454 227.356  -2
  -8   2   0-214.454 227.356   1
  -8  -2   6 686.702 227.609  -2
  -8   2  -1 686.702 227.609   1
  -8  -2   7-10.7270 324.833  -2
  -8   2  -2-10.7270 324.833   1
  -8  -2   8 247.530 205.905  -2
  -8   2  -3 247.530 205.905   1
  -8   2   9-374.226 444.597  -2
  -8  -2  -4-374.226 444.597   1
  -8   2  10 436.507 367.055  -2
  -8  -2  -5 436.507 367.055   1
  -8   2  11 99.0001 695.914  -2
  -8  -2  -6 99.0001 695.914   1
   8  -3   6 47.6178 655.659  -2
   8   3 -11 47.6178 655.659   1
   8  -3   5 432.935 321.868  -2
   8   3 -10 432.935 321.868   1
   8  -3   4 69.6273 468.159  -2
   8   3  -9 69.6273 468.159   1
   8  -3   3 644.614 290.730  -2
   8   3  -8 644.614 290.730   1
  -8   3  -2 1680.85 398.243  -2
  -8  -3   7 1680.85 398.243   1
  -8  -3  -1 960.689 192.371  -2
  -8   3   6 960.689 192.371   1
  -8  -3   0 70.9508 203.899  -2
  -8   3   5 70.9508 203.899   1
  -8  -3   1 903.674 205.656  -2
  -8   3   4 903.674 205.656   1
  -8  -3   2 1025.59 212.117  -2
  -8   3   3 1025.59 212.117   1
  -8  -3   3 2628.97 249.645  -2
  -8   3   2 2628.97 249.645   1
  -8  -3   4 1274.22 219.201  -2
  -8   3   1 1274.22 219.201   1
  -8  -3   5-3.42808 303.125  -2
  -8   3   0-3.42808 303.125   1
  -8  -3   6 380.374 214.123  -2
  -8   3  -1 380.374 214.123   1
  -8  -3   7 38.7822 270.763  -2
  -8   3  -2 38.7822 270.763   1
  -8  -3   8 88.9311 298.663  -2
  -8   3  -3 88.9311 298.663   1
  -8   3   9 108.709 495.354  -2
  -8  -3  -4 108.709 495.354   1
  -8   3  10 47.2132 555.918  -2
  -8  -3  -5 47.2132 555.918   1
  -8   3  11 461.661 584.020  -2
  -8  -3  -6 461.661 584.020   1
   8  -4   6 855.787 477.859  -2
   8   4 -11 855.787 477.859   1
   8  -4   5 396.856 466.471  -2
   8   4 -10 396.856 466.471   1
   8  -4   4 85.6640 432.024  -2
   8   4  -9 85.6640 432.024   1
   8  -4   3 297.753 323.429  -2
   8   4  -8 297.753 323.429   1
  -8   4  -2 1164.01 408.043  -2
  -8  -4   7 1164.01 408.043   1
  -8  -4  -1 1246.59 238.955  -2
  -8   4   6 1246.59 238.955   1
  -8  -4   0 65.6833 307.998  -2
  -8   4   5 65.6833 307.998   1
  -8  -4   1 156.859 303.202  -2
  -8   4   4 156.859 303.202   1
  -8  -4   2 374.244 265.185  -2
  -8   4   3 374.244 265.185   1
  -8  -4   3 975.428 213.779  -2
  -8   4   2 975.428 213.779   1
  -8   4   4 1035.48 206.056  -2
  -8  -4   1 1035.48 206.056   1
  -8  -4   5 3.00089 300.720  -2
  -8   4   0 3.00089 300.720   1
  -8  -4   6 442.311 218.004  -2
  -8   4  -1 442.311 218.004   1
  -8  -4   7 184.991 225.470  -2
  -8   4  -2 184.991 225.470   1
  -8   4   8-17.7448 936.475  -2
  -8  -4  -3-17.7448 936.475   1
  -8   4   9 153.086 522.346  -2
  -8  -4  -4 153.086 522.346   1
  -8   4  10 59.7558 542.251  -2
  -8  -4  -5 59.7558 542.251   1
  -8   4  11 215.765 598.200  -2
  -8  -4  -6 215.765 598.200   1
   8  -5   6 797.900 581.040  -2
   8   5 -11 797.900 581.040   1
   8  -5   5-94.1815 431.303  -2
   8   5 -10-94.1815 431.303   1
   8  -5   4 281.677 411.159  -2
   8   5  -9 281.677 411.159   1
   8  -5   3 71.9299 298.085  -2
   8   5  -8 71.9299 298.085   1
  -8   5  -2 665.277 392.912  -2
  -8  -5   7 665.277 392.912   1
  -8   5  -1 827.120 550.819  -2
  -8  -5   6 827.120 550.819   1
  -8  -5   0 212.494 255.450  -2
  -8   5   5 212.494 255.450   1
  -8  -5   1 86.8997 230.169  -2
  -8   5   4 86.8997 230.169   1
  -8  -5   2 45.8774 257.773  -2
  -8   5   3 45.8774 257.773   1
  -8  -5   3 375.776 215.469  -2
  -8   5   2 375.776 215.469   1
  -8   5   4 17.9910 226.954  -2
  -8  -5   1 17.9910 226.954   1
  -8  -5   5-34.6894 214.689  -2
  -8   5   0-34.6894 214.689   1
  -8  -5   6 303.802 210.187  -2
  -8   5  -1 303.802 210.187   1
  -8   5   7 278.692 541.280  -2
  -8  -5  -2 278.692 541.280   1
  -8   5   8 132.910 311.798  -2
  -8  -5  -3 132.910 311.798   1
  -8   5   9 374.201 442.478  -2
  -8  -5  -4 374.201 442.478   1
  -8   5  10 428.516 392.829  -2
  -8  -5  -5 428.516 392.829   1
  -8   5  11 527.163 401.512  -2
  -8  -5  -6 527.163 401.512   1
   8  -6   6 30.9102 658.129  -2
   8   6 -11 30.9102 658.129   1
   8  -6   5 74.8976 451.872  -2
   8   6 -10 74.8976 451.872   1
   8  -6   4-233.681 404.199  -2
   8   6  -9-233.681 404.199   1
  -8   6  -3-155.101 448.113  -2
  -8  -6   8-155.101 448.113   1
  -8   6  -2 578.377 383.369  -2
  -8  -6   7 578.377 383.369   1
  -8   6  -1 184.921 379.556  -2
  -8  -6   6 184.921 379.556   1
  -8  -6   0 63.8291 210.256  -2
  -8   6   5 63.8291 210.256   1
  -8  -6   1-88.8944 314.076  -2
  -8   6   4-88.8944 314.076   1
  -8  -6   2 829.562 208.396  -2
  -8   6   3 829.562 208.396   1
  -8  -6   3 1946.40 225.820  -2
  -8   6   2 1946.40 225.820   1
  -8   6   4 232.120 229.934  -2
  -8  -6   1 232.120 229.934   1
  -8  -6   5-63.0323 260.101  -2
  -8   6   0-63.0323 260.101   1
  -8   6   6 312.618 298.980  -2
  -8  -6  -1 312.618 298.980   1
  -8   6   7 795.802 504.056  -2
  -8  -6  -2 795.802 504.056   1
  -8   6   8-226.503 432.930  -2
  -8  -6  -3-226.503 432.930   1
  -8   6   9 285.248 510.354  -2
  -8  -6  -4 285.248 510.354   1
  -8   6  10 192.155 388.302  -2
  -8  -6  -5 192.155 388.302   1
  -8   6  11 196.157 583.142  -2
  -8  -6  -6 196.157 583.142   1
   8  -7   6 354.262 620.438  -2
   8   7 -11 354.262 620.438   1
   8  -7   5-351.949 471.433  -2
   8   7 -10-351.949 471.433   1
   8  -7   4-43.5096 294.090  -2
   8   7  -9-43.5096 294.090   1
  -8   7  -3 230.264 331.486  -2
  -8  -7   8 230.264 331.486   1
  -8   7  -2-123.398 472.697  -2
  -8  -7   7-123.398 472.697   1
  -8   7  -1 153.838 586.281  -2
  -8  -7   6 153.838 586.281   1
  -8  -7   0 105.422 216.434  -2
  -8   7   5 105.422 216.434   1
  -8  -7   1-131.666 283.724  -2
  -8   7   4-131.666 283.724   1
  -8  -7   2 109.579 206.838  -2
  -8   7   3 109.579 206.838   1
  -8  -7   3 202.099 271.485  -2
  -8   7   2 202.099 271.485   1
  -8   7   4 173.016 287.731  -2
  -8  -7   1 173.016 287.731   1
  -8   7   5-175.541 331.499  -2
  -8  -7   0-175.541 331.499   1
  -8   7   6 532.191 383.991  -2
  -8  -7  -1 532.191 383.991   1
  -8   7   7-147.173 585.099  -2
  -8  -7  -2-147.173 585.099   1
  -8   7   8 101.185 314.056  -2
  -8  -7  -3 101.185 314.056   1
  -8   7   9 236.563 323.509  -2
  -8  -7  -4 236.563 323.509   1
  -8   7  10-307.128 565.588  -2
  -8  -7  -5-307.128 565.588   1
  -8   7  11 200.581 454.838  -2
  -8  -7  -6 200.581 454.838   1
   8  -8   6 339.624 594.074  -2
   8   8 -11 339.624 594.074   1
   8  -8   5-259.456 467.733  -2
   8   8 -10-259.456 467.733   1
  -8   8  -3 190.918 575.191  -2
  -8  -8   8 190.918 575.191   1
  -8   8  -2-132.172 474.337  -2
  -8  -8   7-132.172 474.337   1
  -8   8  -1 190.201 362.898  -2
  -8  -8   6 190.201 362.898   1
  -8  -8   0 147.917 255.705  -2
  -8   8   5 147.917 255.705   1
  -8  -8   1-29.0104 308.500  -2
  -8   8   4-29.0104 308.500   1
  -8  -8   2-155.277 269.989  -2
  -8   8   3-155.277 269.989   1
  -8  -8   3 45.7727 236.263  -2
  -8   8   2 45.7727 236.263   1
  -8   8   4 80.7524 332.654  -2
  -8  -8   1 80.7524 332.654   1
  -8   8   5-237.057 339.006  -2
  -8  -8   0-237.057 339.006   1
  -8   8   6 509.712 373.090  -2
  -8  -8  -1 509.712 373.090   1
  -8   8   7 208.439 567.402  -2
  -8  -8  -2 208.439 567.402   1
  -8   8   8 21.9827 728.326  -2
  -8  -8  -3 21.9827 728.326   1
  -8   8   9 297.511 332.520  -2
  -8  -8  -4 297.511 332.520   1
  -8   8  10 257.221 572.810  -2
  -8  -8  -5 257.221 572.810   1
  -8   8  11 403.037 472.737  -2
  -8  -8  -6 403.037 472.737   1
   8  -9   5 12.5764 643.277  -2
   8   9 -10 12.5764 643.277   1
  -8   9  -3 444.867 443.037  -2
  -8  -9   8 444.867 443.037   1
  -8   9  -2 220.437 339.327  -2
  -8  -9   7 220.437 339.327   1
  -8   9  -1 94.3771 506.669  -2
  -8  -9   6 94.3771 506.669   1
  -8  -9   0-90.3450 274.772  -2
  -8   9   5-90.3450 274.772   1
  -8  -9   1-31.1507 239.325  -2
  -8   9   4-31.1507 239.325   1
  -8  -9   2-16.8723 258.905  -2
  -8   9   3-16.8723 258.905   1
  -8   9   3 335.154 359.637  -2
  -8  -9   2 335.154 359.637   1
  -8   9   4-294.576 512.797  -2
  -8  -9   1-294.576 512.797   1
  -8   9   5-137.123 502.402  -2
  -8  -9   0-137.123 502.402   1
  -8   9   6-59.8983 341.792  -2
  -8  -9  -1-59.8983 341.792   1
  -8   9   7-288.192 382.848  -2
  -8  -9  -2-288.192 382.848   1
  -8   9   8 427.347 355.988  -2
  -8  -9  -3 427.347 355.988   1
  -8   9   9 249.867 352.922  -2
  -8  -9  -4 249.867 352.922   1
  -8   9  10 427.731 443.119  -2
  -8  -9  -5 427.731 443.119   1
  -8  10  -3-34.7873 901.199  -2
  -8 -10   8-34.7873 901.199   1
  -8  10  -2 40.8962 418.405  -2
  -8 -10   7 40.8962 418.405   1
  -8  10  -1 238.481 580.784  -2
  -8 -10   6 238.481 580.784   1
  -8 -10   0 23.0887 279.217  -2
  -8  10   5 23.0887 279.217   1
  -8 -10   1-1.39788 225.195  -2
  -8  10   4-1.39788 225.195   1
  -8  10   2-119.164 378.233  -2
  -8 -10   3-119.164 378.233   1
  -8  10   3 198.231 620.683  -2
  -8 -10   2 198.231 620.683   1
  -8  10   4 305.208 373.994  -2
  -8 -10   1 305.208 373.994   1
  -8  10   5 538.530 359.255  -2
  -8 -10   0 538.530 359.255   1
  -8  10   6 422.312 361.253  -2
  -8 -10  -1 422.312 361.253   1
  -8  10   7 208.408 365.985  -2
  -8 -10  -2 208.408 365.985   1
  -8  10   8 132.974 363.710  -2
  -8 -10  -3 132.974 363.710   1
  -8  10   9-242.741 511.863  -2
  -8 -10  -4-242.741 511.863   1
  -8  11  -2 737.656 452.750  -2
  -8 -11   7 737.656 452.750   1
  -8  11  -1 503.459 594.346  -2
  -8 -11   6 503.459 594.346   1
  -8  11   0-227.105 454.929  -2
  -8 -11   5-227.105 454.929   1
  -8  11   1 232.850 321.503  -2
  -8 -11   4 232.850 321.503   1
  -8  11   2-278.798 471.877  -2
  -8 -11   3-278.798 471.877   1
  -8  11   3 153.634 373.170  -2
  -8 -11   2 153.634 373.170   1
  -8  11   4 159.421 361.335  -2
  -8 -11   1 159.421 361.335   1
  -8  11   5 60.6259 558.193  -2
  -8 -11   0 60.6259 558.193   1
  -8  11   6 72.5371 372.410  -2
  -8 -11  -1 72.5371 372.410   1
  -8  11   7 217.073 549.952  -2
  -8 -11  -2 217.073 549.952   1
  -8  11   8-110.136 355.634  -2
  -8 -11  -3-110.136 355.634   1
  -8  11   9 74.5302 743.513  -2
  -8 -11  -4 74.5302 743.513   1
  -8  12  -2 633.491 617.276  -2
  -8 -12   7 633.491 617.276   1
  -8  12  -1 204.815 586.622  -2
  -8 -12   6 204.815 586.622   1
  -8  12   0-231.743 533.180  -2
  -8 -12   5-231.743 533.180   1
  -8  12   1 71.1809 315.586  -2
  -8 -12   4 71.1809 315.586   1
  -8  12   2-205.919 324.622  -2
  -8 -12   3-205.919 324.622   1
  -8  12   3-224.305 323.515  -2
  -8 -12   2-224.305 323.515   1
  -8  12   4 101.385 559.229  -2
  -8 -12   1 101.385 559.229   1
  -8  12   5-293.926 327.087  -2
  -8 -12   0-293.926 327.087   1
  -8  12   6 496.488 346.658  -2
  -8 -12  -1 496.488 346.658   1
  -8  12   7 49.7408 573.282  -2
  -8 -12  -2 49.7408 573.282   1
  -8  12   8-30.5971 605.878  -2
  -8 -12  -3-30.5971 605.878   1
  -8  13  -1-445.960 402.403  -2
  -8 -13   6-445.960 402.403   1
  -8  13   0-28.1081 547.022  -2
  -8 -13   5-28.1081 547.022   1
  -8  13   1 320.673 379.211  -2
  -8 -13   4 320.673 379.211   1
  -8  13   2 397.189 365.529  -2
  -8 -13   3 397.189 365.529   1
  -8  13   3-73.3658 332.934  -2
  -8 -13   2-73.3658 332.934   1
  -8  13   4 276.713 347.712  -2
  -8 -13   1 276.713 347.712   1
  -8  13   5 164.191 321.302  -2
  -8 -13   0 164.191 321.302   1
  -8  13   6 24.1318 337.431  -2
  -8 -13  -1 24.1318 337.431   1
  -8  13   7 449.780 403.876  -2
  -8 -13  -2 449.780 403.876   1
  -8  14   0 376.857 418.404  -2
  -8 -14   5 376.857 418.404   1
  -8  14   1-68.3968 386.946  -2
  -8 -14   4-68.3968 386.946   1
  -8  14   2 165.280 417.602  -2
  -8 -14   3 165.280 417.602   1
  -8  14   3 450.183 419.263  -2
  -8 -14   2 450.183 419.263   1
  -8  14   4 144.213 707.721  -2
  -8 -14   1 144.213 707.721   1
  -8  14   5 363.434 451.968  -2
  -8 -14   0 363.434 451.968   1
  -8  14   6 69.4825 399.461  -2
  -8 -14  -1 69.4825 399.461   1
  -8  15   1-236.172 611.065  -2
  -8 -15   4-236.172 611.065   1
  -8  15   2 211.515 421.454  -2
  -8 -15   3 211.515 421.454   1
  -8  15   3 251.467 421.331  -2
  -8 -15   2 251.467 421.331   1
  -8  15   4-74.5504 416.366  -2
  -8 -15   1-74.5504 416.366   1
  -8  15   5 227.420 423.203  -2
  -8 -15   0 227.420 423.203   1
  -9   0   8-177.615 338.973   1
  -9   0   7-96.9134 295.384   1
  -9   0   6 199.326 256.246   1
  -9   0   5-16.8102 228.931   1
  -9   0   4-34.8357 218.618   1
  -9   0   3-628.246 264.879   1
  -9   0   2-47.8264 292.457   1
  -9   0   1-514.724 253.088   1
  -9   0   0-33.6403 235.745   1
  -9   0  -1 136.560 275.581   1
  -9   1   8-499.922 334.226   1
  -9   1  -3-591.994 523.601  -2
  -9  -1   8-591.994 523.601   1
  -9   1   7 30.4723 214.890   1
  -9   1   6 72.3080 176.498   1
  -9   1   5 110.223 171.197   1
  -9   1   4-224.091 169.331   1
  -9   1   3-530.674 181.343   1
  -9   1   2-141.009 193.379   1
  -9   1   1-149.525 175.797   1
  -9   1   0-122.457 169.906   1
  -9   1  -1 584.078 201.742   1
  -9  -1  -2 219.662 353.595   1
  -9   2   8-392.478 329.883   1
  -9   2  -3 727.327 540.403  -2
  -9  -2   8 727.327 540.403   1
  -9   2   7 143.862 268.633   1
  -9   2  -2-20.8377 465.068  -2
  -9  -2   7-20.8377 465.068   1
  -9   2   6 104.368 188.755   1
  -9   2   5 22.9661 176.263   1
  -9   2   4-110.784 182.006   1
  -9   2   3-322.504 187.646   1
  -9   2   2-42.7845 180.886   1
  -9   2   1-365.379 170.546   1
  -9   2   0-25.0160 187.739   1
  -9  -2  -1 1356.88 302.032   1
  -9  -2  -2 196.490 394.127   1
  -9  -2  -3 10.3513 382.429   1
  -9   3   8 155.714 300.164   1
  -9   3   7-34.4990 264.584   1
  -9   3  -2 207.765 475.196  -2
  -9  -3   7 207.765 475.196   1
  -9   3   6 274.893 182.065   1
  -9   3   5 160.604 268.752   1
  -9   3   0 45.4529 414.858  -2
  -9  -3   5 45.4529 414.858   1
  -9   3   4-26.3629 187.471   1
  -9   3   3 75.9448 250.305   1
  -9   3   2 31.9156 393.437  -2
  -9  -3   3 31.9156 393.437   1
  -9   3   2 189.508 184.222   1
  -9   3   1 133.608 192.456   1
  -9  -3   0 600.088 278.627   1
  -9  -3  -1 956.722 284.972   1
  -9   3   7-280.090 514.396  -2
  -9  -3  -2-280.090 514.396   1
  -9  -3  -3 289.128 418.406   1
  -9   4   8 28.6208 280.681   1
  -9   4   7 272.153 209.962   1
  -9   4   6 433.290 278.295   1
  -9   4  -1-204.245 466.015  -2
  -9  -4   6-204.245 466.015   1
  -9   4   5 278.399 213.480   1
  -9   4   4-228.384 252.843   1
  -9   4   1-311.396 419.746  -2
  -9  -4   4-311.396 419.746   1
  -9   4   3 29.5868 196.051   1
  -9   4   2 56.9647 201.259   1
  -9  -4   1 36.9426 286.107   1
  -9  -4   0-163.148 292.977   1
  -9  -4  -1 570.143 303.541   1
  -9  -4  -2-32.7704 390.072   1
  -9  -4  -3 101.662 381.505   1
  -9  -4  -4-17.9812 432.071   1
  -9   5   7 475.776 229.283   1
  -9   5   6 218.723 319.338   1
  -9   5  -1 922.117 494.308  -2
  -9  -5   6 922.117 494.308   1
  -9   5   5 45.8818 209.292   1
  -9   5   4-59.9730 209.681   1
  -9   5   3 415.117 287.070   1
  -9   5   2-125.137 439.474  -2
  -9  -5   3-125.137 439.474   1
  -9  -5   2-13.9485 322.763   1
  -9  -5   1-64.0408 313.308   1
  -9  -5   0 312.004 314.347   1
  -9  -5  -1 213.168 329.732   1
  -9  -5  -2 123.333 411.391   1
  -9   5   8-388.414 565.708  -2
  -9  -5  -3-388.414 565.708   1
  -9  -5  -4-279.869 414.736   1
  -9   6   7 345.666 248.312   1
  -9   6   6 280.227 228.494   1
  -9   6   5-125.798 220.762   1
  -9   6   4 152.311 213.751   1
  -9  -6   3 43.0135 330.518   1
  -9  -6   2-197.461 321.870   1
  -9   6   4-92.1202 455.231  -2
  -9  -6   1-92.1202 455.231   1
  -9   6   5-143.070 435.100  -2
  -9  -6   0-143.070 435.100   1
  -9   6   6 359.722 474.575  -2
  -9  -6  -1 359.722 474.575   1
  -9  -6  -2-98.0661 409.677   1
  -9  -6  -3-81.4904 424.111   1
  -9  -6  -4 61.8311 463.010   1
  -9   7   7 220.343 318.345   1
  -9   7   6 162.250 240.203   1
  -9   7   0-427.444 471.404  -2
  -9  -7   5-427.444 471.404   1
  -9   7   1 127.929 465.107  -2
  -9  -7   4 127.929 465.107   1
  -9   7   2 205.805 469.445  -2
  -9  -7   3 205.805 469.445   1
  -9  -7   2-15.0726 332.906   1
  -9  -7   1 113.566 323.366   1
  -9  -7   0-36.4494 331.584   1
  -9  -7  -1 230.860 342.655   1
  -9  -7  -2-421.585 424.991   1
  -9  -7  -3-42.7418 416.985   1
  -9  -8   6 147.650 425.380   1
  -9   8   0-808.619 513.361  -2
  -9  -8   5-808.619 513.361   1
  -9   8   1-222.420 459.222  -2
  -9  -8   4-222.420 459.222   1
  -9   8   2 348.885 488.076  -2
  -9  -8   3 348.885 488.076   1
  -9   8   3-21.0701 487.230  -2
  -9  -8   2-21.0701 487.230   1
  -9  -8   1-283.733 347.336   1
  -9  -8   0 113.770 317.342   1
  -9  -8  -1 184.935 354.788   1
  -9  -8  -2-396.899 444.806   1
  -9  -8  -3 7.56179 444.796   1
  -9   9   0-53.6484 584.305  -2
  -9  -9   5-53.6484 584.305   1
  -9  -9   4-108.343 367.246   1
  -9  -9   3 53.5628 365.499   1
  -9   9   3 103.908 492.509  -2
  -9  -9   2 103.908 492.509   1
  -9  -9   1-379.968 351.019   1
  -9   9   5-177.183 501.109  -2
  -9  -9   0-177.183 501.109   1
  -9  -9  -1 241.053 392.670   1
  -9  -9  -2-582.924 452.806   1
  -9 -10   4-669.460 441.980   1
  -9  10   2 43.1835 583.528  -2
  -9 -10   3 43.1835 583.528   1
  -9 -10   2 135.605 389.880   1
  -9 -10   1-247.468 392.269   1
  -9  10   5-167.580 548.007  -2
  -9 -10   0-167.580 548.007   1
 -10   0   0 412.261 326.785  -2
 -10   0   6 412.261 326.785   1
 -10   0   1 261.345 307.298  -2
 -10   0   5 261.345 307.298   1
 -10   0   2-31.0313 315.481  -2
 -10   0   4-31.0313 315.481   1
 -10   0   3-678.420 321.683  -2
 -10   0   3-678.420 321.683   1
 -10  -1   0 121.877 220.468  -2
 -10   1   6 121.877 220.468   1
 -10  -1   1 75.5723 226.859  -2
 -10   1   5 75.5723 226.859   1
 -10   1   3-636.847 370.892  -2
 -10  -1   3-636.847 370.892   1
 -10   1   4-406.552 324.988  -2
 -10  -1   2-406.552 324.988   1
 -10   2   1 430.224 327.179  -2
 -10  -2   5 430.224 327.179   1
 -10   2   3-875.674 367.664  -2
 -10  -2   3-875.674 367.664   1
 -10   2   4-688.115 337.171  -2
 -10  -2   2-688.115 337.171   1
 -10   2   5-125.360 340.379  -2
 -10  -2   1-125.360 340.379   1
 -10   3   2-331.822 406.000  -2
 -10  -3   4-331.822 406.000   1
 -10   3   3-329.158 392.327  -2
 -10  -3   3-329.158 392.327   1
 -10   3   4 433.640 370.572  -2
 -10  -3   2 433.640 370.572   1
 -10   3   5 312.072 358.596  -2
 -10  -3   1 312.072 358.596   1
 -10   4   2-404.368 433.498  -2
 -10  -4   4-404.368 433.498   1
 -10   4   3-292.644 409.954  -2
 -10  -4   3-292.644 409.954   1
 -10   4   4-22.4466 405.897  -2
 -10  -4   2-22.4466 405.897   1
 -10   4   5 458.525 398.983  -2
 -10  -4   1 458.525 398.983   1
 -10   5   4-26.7077 424.341  -2
 -10  -5   2-26.7077 424.341   1
 -10   5   5 123.982 405.545  -2
 -10  -5   1 123.982 405.545   1
  -1   0  14 240.135 359.738   2
  -1   0  13 729.498 344.378   2
  -1   0  12 1011.04 320.467   2
  -1   0  11 354.504 293.701   2
  -1   0  10 7792.31 392.507   2
   1   0  -9 502.935 182.152   2
   1   0  -8 1001.46 158.373   2
  -1   0   7 76.1602 113.787   2
  -1   0   6 738.204 112.012   2
  -1   0   5 45.4415 97.1893   2
  -1   0   4 251.972 113.351   2
  -1   0   3 108.832 99.1609   2
   1   0  -2 861.024 103.826   2
  -1   0   0 18794.4 140.370   2
  -1   0  -1 15.1207 101.402   2
  -1   0  -2 1846.59 159.636   2
  -1   0  -3 67.6483 158.909   2
  -1   0  -5-67.8072 179.784   2
  -1   0  -6 587.451 222.368   2
  -1   0  -7-253.501 220.625   2
   1   0   8 2675.89 296.750   2
   1   0   9 716.442 307.187   2
   1   0  10 2615.55 361.517   2
   1   0  11 349.739 324.650   2
   1   0  12 196.902 354.906   2
   1   0  13 209.938 366.492   2
  -1  -1  15-468.619 436.806   2
  -1   1  14 64.1353 252.355   2
  -1   1  13 444.517 244.263   2
  -1   1  12 108.516 228.371   2
  -1   1  11 4611.66 254.616   2
  -1   1  10 2383.86 233.584   2
   1   1  -9 817.300 150.978   2
   1   1  -8 127.077 96.7290   2
  -1   1   7 388.239 92.1878   2
  -1   1   6 5241.42 101.785   2
  -1   1   5 502.674 78.3298   2
  -1   1   4 867.487 73.2526   2
   1   1  -3 781.287 68.1515   2
  -1  -1   2 22538.7 99.3720   2
  -1   1  -1 226.420 114.607   2
  -1   1  -2 25033.3 308.779   2
  -1   1  -3 65.0844 157.273   2
  -1   1  -4 10014.0 199.740   2
  -1   1  -5 1528.64 144.402   2
  -1   1  -6 2197.27 169.251   2
  -1   1  -7 242.699 166.731   2
   1   1   8-43.4275 173.449   2
   1   1   9 10171.0 310.773   2
   1   1  10 2336.19 249.339   2
   1   1  11 635.869 241.092   2
   1   1  12 600.072 257.358   2
   1   1  13-3.41986 255.667   2
  -1  -2  15-295.828 441.657   2
  -1   2  14-62.4646 243.141   2
  -1   2  13 219.364 245.347   2
  -1   2  12 17.1991 217.021   2
  -1   2  11 328.982 209.461   2
  -1   2  10 691.856 211.026   2
   1   2  -9 105.809 138.160   2
  -1   2   8 238.814 100.683   2
  -1   2   7 1037.81 96.7051   2
  -1   2   6-18.0308 93.2640   2
  -1   2   5 14.6470 73.3807   2
  -1  -2   4 551.908 76.8229   2
  -1  -2   3 1997.78 69.8228   2
   1   2  -2 62.9359 42.6026   2
  -1   2   0 5228.87 127.934   2
  -1   2  -1 47941.0 347.460   2
  -1   2  -2 2380.20 169.048   2
  -1  -2  -3 8961.46 173.037   2
  -1   2  -4 47.6484 122.065   2
  -1   2  -5-91.4140 133.796   2
  -1   2  -6-72.3090 115.426   2
  -1   2  -7 346.062 140.135   2
   1   2   8 1120.73 186.994   2
   1   2   9 364.013 204.764   2
   1   2  10 1587.51 241.886   2
   1   2  11 45.2708 235.256   2
   1   2  12 144.892 242.842   2
   1   2  13 29.4967 259.137   2
  -1  -3  15 8.84379 443.112   2
  -1   3  14-83.7832 248.469   2
  -1   3  13 99.2769 247.981   2
  -1   3  12 97.6528 228.146   2
  -1   3  11 342.039 209.069   2
  -1   3  10 509.514 205.011   2
  -1   3   9 1205.97 137.539   2
  -1   3   8 349.947 104.775   2
  -1   3   7 31.4469 101.791   2
  -1   3   6 179.255 92.2078   2
   1   3  -5 2703.16 112.283   2
   1   3  -4 3601.40 88.8105   2
  -1  -3   3-16.0431 53.7418   2
  -1  -3   2 2295.07 43.6065   2
   1  -3  -1 7406.15 158.308   2
  -1   3   0 37373.2 286.502   2
  -1  -3  -1 1619.71 100.486   2
  -1  -3  -2 24568.7 228.089   2
  -1  -3  -3 1571.53 124.565   2
  -1   3  -4 277.525 126.428   2
  -1   3  -5 2860.62 163.349   2
  -1   3  -6 3.59410 141.084   2
  -1   3  -7 200.355 111.852   2
  -1   3  -8 310.886 148.245   2
   1   3   9 431.999 207.861   2
   1   3  10 110.463 221.673   2
   1   3  11 477.181 243.591   2
   1   3  12-17.8413 243.262   2
   1   3  13 218.078 259.179   2
  -1  -4  15 399.728 469.103   2
  -1   4  14 233.724 248.608   2
  -1   4  13-54.9448 257.616   2
  -1   4  12-6.50078 230.920   2
  -1   4  11-39.7155 211.061   2
  -1   4  10 45.2034 206.183   2
  -1   4   9 2008.07 142.687   2
  -1   4   8 142.440 116.775   2
  -1   4   7 249.750 103.489   2
   1   4  -6 2210.71 122.313   2
   1   4  -5 4308.67 105.022   2
   1   4  -4 343.026 72.5509   2
   1   4  -3 4565.87 78.3804   2
   1  -4  -2 19.7087 62.0944   2
   1  -4  -1 887.452 65.6618   2
   1  -4   0 22541.0 124.429   2
  -1  -4  -1 12325.4 152.166   2
  -1  -4  -2 1448.99 119.874   2
  -1  -4  -3 25568.3 259.770   2
  -1   4  -4 3834.74 161.088   2
  -1   4  -5 35.8616 130.843   2
  -1   4  -6 181.069 147.577   2
  -1   4  -7 174.300 115.178   2
  -1   4  -8 463.772 158.663   2
   1   4   9-60.2976 206.438   2
   1   4  10-26.3022 222.553   2
   1   4  11-95.1169 236.362   2
   1   4  12 311.739 245.906   2
   1   4  13 173.255 259.157   2
  -1  -5  15 500.404 440.478   2
  -1   5  14 42.5717 251.262   2
  -1   5  13 318.777 255.406   2
  -1   5  12-158.666 235.759   2
  -1   5  11-53.9070 213.996   2
  -1   5  10 1118.43 182.781   2
  -1   5   9 624.460 152.774   2
  -1   5   8 5.58662 118.649   2
  -1   5   7 237.164 104.327   2
   1   5  -6 4351.31 115.333   2
   1   5  -5 2258.45 95.1832   2
   1   5  -4 1874.59 79.9749   2
   1   5  -3 84.7343 57.1391   2
   1  -5  -2 14459.2 124.279   2
   1  -5  -1 2183.34 144.450   2
   1   5   0 46035.0 158.268   2
  -1  -5  -1 78.1681 95.4482   2
  -1  -5  -2 3103.58 129.051   2
  -1  -5  -3 10484.4 192.909   2
  -1   5  -4 656.918 129.771   2
  -1   5  -5 237.470 135.410   2
  -1   5  -6-130.011 150.784   2
  -1   5  -7 40.8309 131.402   2
  -1   5  -8 199.851 154.602   2
   1   5   9 104.340 211.918   2
   1   5  10 298.784 226.888   2
   1   5  11 305.623 235.109   2
   1   5  12-77.5102 238.843   2
   1   5  13 20.7669 266.012   2
  -1   6  14 245.039 241.347   2
  -1   6  13 21.8670 260.614   2
  -1   6  12 68.8020 239.403   2
  -1   6  11 847.169 231.813   2
  -1   6  10 232.911 183.669   2
  -1   6   9 1123.42 153.822   2
  -1   6   8 1333.55 148.768   2
   1   6  -7 2567.67 109.074   2
   1   6  -6 6850.29 130.527   2
   1   6  -5 686.521 84.3871   2
   1   6  -4 170.590 70.1590   2
   1   6  -3 908.265 60.6385   2
   1  -6  -2 21.2163 69.5871   2
   1  -6  -1 44.7770 133.499   2
   1   6   0 28045.7 137.525   2
   1   6   1 5364.24 102.731   2
  -1  -6  -2 280.385 110.716   2
  -1  -6  -3 2612.11 138.751   2
  -1   6  -4 7165.39 188.019   2
  -1   6  -5 9625.16 225.147   2
  -1   6  -6 199.428 122.204   2
  -1   6  -7-0.06590 130.991   2
  -1   6  -8-32.3052 150.384   2
   1   6   9 145.721 203.894   2
   1   6  10-38.5045 218.077   2
   1   6  11 226.611 237.320   2
   1   6  12-86.2963 242.868   2
   1   6  13-46.2415 274.341   2
  -1   7  14 94.1316 258.362   2
  -1   7  13 180.282 258.135   2
  -1   7  12 63.8843 238.551   2
  -1   7  11 212.618 188.873   2
  -1   7  10 1726.75 232.875   2
  -1   7   9 173.232 146.012   2
   1   7  -8 548.312 113.824   2
   1   7  -7 165.325 92.7147   2
   1   7  -6 3275.40 134.452   2
   1   7  -5 449.418 84.9909   2
   1   7  -4 37.4608 69.3709   2
   1  -7  -3 93.3040 81.8974   2
   1   7  -2 3322.92 58.1973   2
  -1  -7   1 2360.17 47.1659   2
   1   7   0 5240.61 84.2865   2
   1   7   1 469.604 78.7851   2
   1   7   2 2264.69 122.000   2
  -1   7  -3 1189.37 183.540   2
  -1   7  -4 22112.4 282.920   2
  -1   7  -5 1745.22 157.333   2
  -1   7  -6 802.426 130.838   2
  -1   7  -7 11.1630 135.687   2
   1   7   8 47.6162 180.717   2
   1   7   9-25.7569 203.775   2
   1   7  10 126.542 221.987   2
   1   7  11 10.9650 239.759   2
   1   7  12-150.037 257.435   2
   1   7  13-56.0088 265.169   2
  -1   8  14-103.867 275.535   2
  -1   8  13-32.4743 248.259   2
  -1   8  12-45.3288 237.321   2
  -1   8  11 308.323 237.927   2
  -1   8  10 358.759 214.280   2
  -1   8   9 206.787 142.250   2
   1   8  -8 142.261 106.080   2
   1   8  -7 621.495 96.2430   2
   1   8  -6 31.0177 100.770   2
   1   8  -5-6.58099 78.6272   2
   1   8  -4 1054.05 96.7546   2
   1  -8  -3 2201.38 100.482   2
   1   8  -2 980.473 50.6945   2
  -1  -8   1 3450.56 60.9549   2
   1  -8   0 241.203 62.8626   2
   1   8   1 860.069 85.9744   2
   1   8   2-3.08635 82.3324   2
   1   8   3 594.409 120.867   2
  -1   8  -4-94.2735 174.994   2
  -1   8  -5 1371.69 121.502   2
  -1   8  -6-94.6776 146.127   2
   1  -8   7 3.85947 243.293   2
   1  -8   8-18.6277 267.218   2
   1   8   9 474.630 211.710   2
   1   8  10 119.516 225.023   2
   1   8  11 80.2588 247.517   2
   1   8  12-132.591 270.226   2
   1   8  13 90.6550 274.640   2
  -1   9  14 156.874 279.305   2
  -1   9  13-42.5001 241.717   2
  -1   9  12-107.473 243.161   2
  -1   9  11 220.586 226.440   2
  -1   9  10 155.088 207.560   2
  -1   9   9 790.324 152.267   2
   1   9  -8-45.3620 105.442   2
   1   9  -7-40.2834 126.414   2
   1   9  -6 278.134 103.406   2
   1   9  -5-141.745 78.4747   2
   1   9  -4 3197.90 114.496   2
   1  -9  -3-19.8701 101.761   2
   1  -9  -2 108.214 50.5943   2
  -1  -9   1 1775.77 60.6953   2
   1   9   0 449.872 68.2752   2
   1   9   1 111.019 63.7370   2
   1   9   2 1433.12 78.0256   2
   1   9   3 314.541 122.895   2
  -1   9  -4 347.786 189.257   2
  -1   9  -5 154.234 98.1878   2
  -1   9  -6 165.741 127.866   2
   1  -9   7 254.990 251.680   2
   1  -9   8-282.929 281.221   2
   1  -9   9 1042.93 330.112   2
   1   9  10 43.8905 227.537   2
   1   9  11 190.894 249.922   2
   1   9  12-198.200 278.232   2
   1   9  13 165.551 279.360   2
  -1 -10  14 156.190 392.053   2
  -1  10  13 155.014 239.658   2
  -1  10  12-140.024 248.249   2
  -1  10  11 609.895 234.366   2
  -1  10  10 792.311 176.127   2
  -1  10   9 15.6932 142.237   2
   1  10  -8 92.0287 108.291   2
   1  10  -7-61.1031 140.431   2
   1  10  -6 20.8233 87.5753   2
   1  10  -5 206.751 105.434   2
   1  10  -4 21.4682 91.4136   2
   1  10  -3 1156.09 68.6767   2
   1  10  -2-7.96755 55.0144   2
  -1 -10   1 12457.6 111.679   2
   1  10   0 7063.70 95.7236   2
   1  10   1 6714.85 103.884   2
   1  10   2 529.690 77.2543   2
  -1 -10  -3 6.03640 123.261   2
  -1  10  -4-156.667 129.990   2
  -1  10  -5 323.749 141.534   2
  -1  10  -6 121.109 125.395   2
   1 -10   7 137.604 247.947   2
   1 -10   9-58.1745 307.273   2
   1  10  10 383.086 234.958   2
   1  10  11-48.4150 242.707   2
   1  10  12 36.9463 273.479   2
   1 -10  13 7.64695 398.596   2
  -1 -11  14-90.9722 421.716   2
  -1  11  13 173.932 259.573   2
  -1  11  12 1.19449 248.663   2
  -1  11  11-16.8113 224.426   2
  -1  11  10 93.3685 167.614   2
  -1  11   9 114.885 166.206   2
   1  11  -8 638.857 175.093   2
   1  11  -7 145.369 106.448   2
   1  11  -6 160.436 94.3996   2
   1  11  -5 278.411 108.111   2
   1  11  -4 1912.43 108.636   2
   1  11  -3-0.32869 57.9134   2
  -1  11   2 16.2138 55.9972   2
  -1  11   1 778.733 62.4353   2
   1  11   0 25544.5 159.936   2
   1  11   1 164.310 68.4310   2
   1  11   2-30.8395 76.4655   2
   1  11   3 602.726 131.437   2
  -1  11  -4 549.773 146.631   2
  -1  11  -5 165.228 142.012   2
  -1  11  -6 509.235 161.776   2
   1 -11   7-235.221 257.383   2
   1 -11   9 318.347 310.384   2
   1 -11  10 558.525 331.056   2
   1  11  11 31.5856 250.113   2
   1 -11  12-43.7464 383.517   2
   1 -11  13 312.087 443.642   2
  -1 -12  14-233.657 445.568   2
  -1  12  13 111.288 255.431   2
  -1  12  12-49.9308 259.584   2
  -1  12  11 233.725 236.315   2
  -1  12  10 498.156 323.719   2
  -1  12   9 0.60757 177.031   2
  -1  12   8 264.797 269.728   2
   1  12  -7 111.958 103.676   2
   1  12  -6 60.1465 95.0681   2
   1  12  -5 218.149 110.935   2
   1  12  -4 608.961 71.1820   2
   1 -12  -3 146.143 64.4424   2
   1  12  -2 27.7557 62.1921   2
  -1  12   1 17694.1 133.699   2
   1  12   0 4232.25 91.9745   2
   1  12   1 103.143 67.8906   2
   1  12   2-107.285 80.2944   2
  -1  12  -3 452.374 101.825   2
  -1  12  -4 73.7541 139.008   2
  -1  12  -5 180.057 159.993   2
   1 -12   6-37.8606 237.865   2
   1 -12   7 20.4246 262.663   2
   1 -12   8-222.404 274.277   2
   1 -12   9 636.804 312.513   2
   1 -12  10 213.472 341.437   2
   1  12  11-96.8211 368.609   2
   1  12  12 39.1573 265.119   2
   1 -12  13 351.090 451.861   2
  -1 -13  14 403.725 443.248   2
  -1 -13  13 44.7289 348.441   2
  -1  13  12-91.0780 261.834   2
  -1  13  11-239.230 341.300   2
  -1  13  10 269.588 347.072   2
  -1  13   9 124.157 309.803   2
  -1  13   8 506.346 291.416   2
   1  13  -7 205.954 106.199   2
   1  13  -6-107.096 158.572   2
   1  13  -5 471.282 103.304   2
   1  13  -4 68.1233 64.2723   2
   1  13  -3-179.997 70.5570   2
   1  13  -2 6846.86 115.178   2
  -1 -13   1 548.310 69.9877   2
   1  13   0 615.239 71.3457   2
   1  13   1 209.978 76.2357   2
   1  13   2 632.103 86.2148   2
  -1  13  -3 96.5892 113.459   2
  -1  13  -4-76.4825 139.484   2
  -1  13  -5 301.902 161.131   2
   1 -13   6 1256.01 272.065   2
   1 -13   7-138.788 269.257   2
   1 -13   8-108.361 302.915   2
   1  13  12 460.523 402.941   2
  -1 -14  14 226.012 438.237   2
  -1 -14  13-64.7631 357.512   2
  -1  14  12-93.3088 415.557   2
  -1  14  11 269.320 374.058   2
  -1  14  10 75.5400 321.181   2
  -1  14   9 74.3916 293.709   2
  -1  14   8 100.444 282.631   2
   1  14  -7-144.005 177.688   2
   1  14  -6 453.504 175.289   2
   1  14  -5 1662.43 93.5188   2
   1  14  -4-31.4310 67.7855   2
  -1  14   3 27.6746 67.6971   2
   1  14  -2 119.083 72.1937   2
  -1 -14   1 10337.9 130.719   2
   1  14   0 107.819 75.1693   2
   1  14   1 130.987 77.5319   2
  -1  14  -2 162.969 91.9679   2
  -1  14  -3-102.329 195.563   2
  -1  14  -4 58.6093 216.949   2
   1 -14   5 1197.71 246.601   2
   1 -14   9 149.625 332.245   2
  -1  15  12-76.9233 403.316   2
  -1  15  11-98.7757 352.481   2
  -1  15  10-83.1736 349.825   2
  -1  15   9 86.4623 299.868   2
  -1  15   8 464.868 283.101   2
  -1  15   7 182.839 280.911   2
   1  15  -6 3921.98 218.020   2
   1  15  -5-4.40281 91.5673   2
  -1  15   4 1648.07 89.2764   2
  -1  15   3-37.7657 69.7530   2
   1  15  -2 1553.14 93.3783   2
  -1 -15   1 2410.33 90.4788   2
   1  15   0 138.295 75.2274   2
   1  15   1 107.188 93.9128   2
  -1 -15  -2 925.187 135.209   2
  -1  15  -3-19.8328 202.734   2
   1 -15   5 669.420 245.481   2
  -1  16  12 192.105 401.412   2
  -1  16  11 805.466 403.643   2
  -1  16  10 391.646 335.500   2
  -1  16   9-202.887 337.853   2
  -1  16   8-248.429 306.625   2
  -1  16   7 1820.21 320.815   2
   1  16  -6-240.885 109.832   2
   1  16  -5 1534.62 110.943   2
  -1  16   4 40.4495 83.8671   2
  -1  16   3-82.4110 73.2871   2
  -1  16   2-57.3690 105.831   2
  -1 -16   1 74.3476 72.1146   2
   1  16   0 522.735 82.4157   2
   1  16   1 352.751 99.5268   2
  -1 -16  -2 62.9307 127.426   2
  -1  16  -5 2783.95 238.595   2
   1 -16   6 820.116 275.306   2
   1 -16   7-187.853 287.841   2
   1 -16   9-59.2486 347.126   2
  -1  17  11 156.160 394.321   2
  -1  17  10 600.247 325.936   2
  -1  17   9 101.601 346.533   2
  -1  17   8-84.6981 324.231   2
  -1  17   7 148.212 299.738   2
  -1  17   6 5402.03 164.578   2
   1  17  -5 1903.03 207.876   2
  -1  17   4 195.679 96.8952   2
  -1  17   3-113.308 77.0063   2
  -1  17   2 118.328 107.255   2
  -1  17   1 45.0579 87.6763   2
   1 -17   0 8.63270 103.429   2
   1  17   1 85.7062 95.5744   2
  -1 -17  -2 112.967 158.130   2
  -1  17  -4 18749.8 404.391   2
  -1  17  -5 328.465 203.601   2
  -1  17  -6-18.3271 196.442   2
  -1  18  11 340.704 381.097   2
  -1  18  10 89.5982 308.967   2
  -1  18   9 162.328 346.659   2
  -1  18   8 318.929 339.938   2
  -1  18   7 528.466 319.477   2
  -1  18   6 2742.78 334.832   2
  -1  18   5 3718.72 327.452   2
  -1  18   4 1201.93 184.867   2
  -1  18   3 485.905 124.727   2
  -1  18   2-33.6108 111.711   2
  -1  18   1-60.9930 88.6636   2
  -1  18   0 552.277 94.8916   2
  -1 -18  -1 1776.32 188.110   2
  -1 -18  -2-87.9807 150.533   2
  -1  18  -3 270.448 136.145   2
  -1  18  -4 1598.35 236.848   2
  -1  18  -5 2060.32 248.944   2
  -1  18  -6-12.5670 217.980   2
  -1  18  -7 21.7557 165.004   2
  -1  19  11 46.5657 390.006   2
  -1  19  10 110.722 326.675   2
  -1  19   9 535.269 358.517   2
  -1  19   8 85.4949 349.400   2
  -1  19   7 396.913 321.326   2
  -1  19   6 3281.93 357.226   2
  -1  19   5 1467.00 295.707   2
  -1  19   4 619.514 270.225   2
  -1  19   3-131.990 172.460   2
  -1  19   2-36.1221 115.515   2
  -1  19   1 93.7278 110.983   2
  -1  19   0 1173.83 105.517   2
  -1  19  -1 285.063 115.725   2
  -1 -19  -2-152.182 129.447   2
  -1  19  -3 1018.86 219.008   2
  -1  19  -4 1276.41 249.531   2
  -1  19  -5 77.4538 210.947   2
  -1  19  -6-0.76076 210.000   2
  -1  19  -8-200.861 171.565   2
  -1  20  10-49.9914 348.318   2
  -1  20   9-230.230 367.097   2
  -1  20   8-161.772 352.125   2
  -1  20   7 133.047 314.602   2
  -1  20   6 708.971 306.410   2
  -1  20   5 1368.24 298.222   2
  -1  20   4 392.804 264.228   2
  -1  20   3-122.598 250.518   2
  -1  20   2-50.6243 237.056   2
  -1  20   1-233.136 151.547   2
  -1 -20   0 111.937 114.885   2
  -1  20  -1 374.005 117.814   2
  -1  20  -2-91.9661 135.237   2
  -1  20  -3 227.813 223.701   2
  -1  20  -4-62.2988 227.694   2
  -1  20  -5-8.01296 190.275   2
  -1  20  -6 122.618 198.212   2
  -1  20  -7-25.9303 209.902   2
  -1  21  10-53.3299 342.901   2
  -1  21   9-150.552 392.560   2
  -1  21   8 199.235 345.691   2
  -1  21   7-207.995 326.054   2
  -1  21   6 16.8952 296.578   2
  -1  21   5 243.072 289.060   2
  -1  21   4 392.006 268.202   2
  -1  21   3 103.318 251.415   2
  -1  21   2-145.739 243.753   2
  -1  21   1 8.02795 236.420   2
  -1  21   0 1423.38 141.803   2
  -1  21  -1 156.309 135.336   2
  -1  21  -2-129.705 145.931   2
  -1  21  -3 181.297 218.962   2
  -1  21  -4-43.4190 221.249   2
  -1  21  -5 235.738 203.098   2
  -1  21  -6 398.201 214.157   2
  -1  21  -7-84.5733 177.312   2
  -1  22   9-284.143 416.629   2
  -1  22   8 178.538 372.330   2
  -1  22   7 95.2220 346.295   2
  -1  22   6-265.511 327.468   2
  -1  22   5 374.342 298.229   2
  -1  22   4 400.952 269.525   2
  -1  22   3 94.9811 258.756   2
  -1  22   2 159.158 256.150   2
  -1  22   1 2293.70 284.047   2
  -1  22   0 85.4816 143.456   2
  -1  22  -1 123.344 142.589   2
  -1  22  -2 222.235 144.807   2
  -1  22  -3-172.995 211.037   2
  -1  22  -4-204.358 234.944   2
  -1  22  -5 20.8717 203.904   2
  -1  22  -6-196.091 186.495   2
  -1  22  -7 51.8706 192.876   2
  -1  22  -8 359.790 201.941   2
  -1  23   8-36.3625 381.657   2
  -1  23   7-60.9916 345.152   2
  -1  23   6 377.135 334.947   2
  -1  23   5-198.083 313.060   2
  -1  23   4 221.696 288.608   2
  -1  23   3 91.6213 262.807   2
  -1  23   2 630.802 279.691   2
  -1  23   1-8.67513 252.473   2
  -1  23   0-119.442 146.978   2
  -1  23  -1 73.7803 144.633   2
  -1  23  -2 878.275 228.947   2
  -1  23  -3-107.863 229.540   2
  -1  23  -4 59.0832 237.245   2
  -1  23  -5-72.0319 188.967   2
  -1  24   9 280.734 379.590   2
  -1  24   8 297.365 388.977   2
  -1  24   7 56.4646 360.344   2
  -1  24   6-180.528 338.813   2
  -1  24   5-243.397 337.623   2
  -1  24   4 227.197 295.131   2
  -1  24   3 542.642 278.585   2
  -1  24   2 13.9482 267.497   2
  -1  24   1-112.900 252.878   2
  -1  24   0-35.1281 151.441   2
  -1  24  -1-17.5006 150.747   2
  -1  24  -2 242.143 211.259   2
  -1  24  -5-211.262 198.872   2
  -1  25   9 659.221 471.486   2
  -1  25   8 104.885 400.087   2
  -1  25   7 116.989 367.488   2
  -1  25   6 179.789 348.840   2
  -1  25   5-32.4019 328.911   2
  -1  25   4 330.715 308.959   2
  -1  25   3 451.790 294.982   2
  -1  25   2 45.9980 273.982   2
  -1  25   1-168.172 284.408   2
  -1  25   0 233.727 249.703   2
  -1  25  -1-70.8837 253.824   2
  -1  25  -2 391.691 230.428   2
  -1  25  -3 59.1363 198.883   2
  -1  26   8 243.748 397.478   2
  -1  26   7 448.371 394.315   2
  -1  26   6 172.854 372.743   2
  -1  26   5 144.159 338.459   2
  -1  26   4 388.117 309.571   2
  -1  26   3 337.525 292.041   2
  -1  26   2 317.833 288.817   2
  -1  26   1 337.644 272.429   2
  -1  26  -1-357.966 241.935   2
  -1  27   8-545.814 429.074   2
  -1  27   7 72.2850 344.134   2
  -1  27   6 46.6875 361.239   2
  -1  27   5 320.061 360.963   2
  -1  27   4 61.5624 333.301   2
  -1  27   3 395.322 318.158   2
  -1  27   0-288.081 237.736   2
  -1  28   7 659.143 407.558   2
  -1  28   6-58.2276 321.910   2
  -1  28   5 154.757 307.829   2
  -1  28   4 213.469 298.157   2
  -1  28   2 259.536 256.712   2
  -1  28   1-41.7439 234.531   2
  -1  28   0-103.364 232.165   2
  -1  29   7 44.6125 436.123   2
  -1  29   6 229.542 403.127   2
  -1  29   4 233.392 307.169   2
  -1  29   3 393.502 288.025   2
  -1  29   2 189.016 264.151   2
  -1  30   6 336.012 438.722   2
  -1  30   3 353.583 329.000   2
  -2   0   4 6590.27 208.293   2
   2   0  -3-23.1369 128.330   2
  -2   0   2 341868. 641.419   2
  -2   0   1-122.857 62.2801   2
   2   0   0 117.271 79.6759   2
  -2   1   4 4614.68 206.437   2
  -2   1   3 6013.99 89.8309   2
  -2  -1   2 4457.54 73.6964   2
  -2  -1   1 112711. 319.973   2
   2   1   0 5842.64 108.918   2
  -2   1  -1 1619.28 179.180   2
  -2   2   4-135.547 173.782   2
  -2   2   3 870.192 69.2067   2
  -2  -2   2 79964.5 235.638   2
  -2  -2   1 19616.7 164.023   2
   2   2   0 10735.7 122.255   2
  -2   2  -1 3909.85 204.060   2
  -2   2  -2 10824.3 258.747   2
  -2  -3   3 861.798 60.3823   2
  -2  -3   2 6762.68 80.9337   2
   2  -3  -1 15939.5 261.310   2
  -2   3   0 201.156 142.230   2
  -2   3  -1 6604.96 219.862   2
  -2   4   5 2250.81 207.778   2
  -2  -4   3 107.096 43.3443   2
  -2  -4   2 5660.18 91.8381   2
   2  -4  -1 41.6389 122.152   2
  -2   4   0 2341.09 169.254   2
  -2   4  -1 2819.87 192.889   2
   2   5  -3 1603.70 56.3795   2
   2  -5  -2 3248.71 71.1969   2
   2  -5  -1 2240.09 162.175   2
  -2   5   0 1510.58 162.929   2
  -2   5  -1 4959.90 215.310   2
  -2   5  -2 326.787 173.070   2
   2   6  -3 16.8196 29.8255   2
   2  -6  -2 237.157 63.9470   2
   2  -6  -1 484.504 137.441   2
  -2   6   0 3884.06 201.308   2
  -2   6  -1 1057.13 176.121   2
   2   7  -4 962.867 66.8493   2
   2  -7  -3 242.885 78.0915   2
   2  -7  -2 146.503 71.9102   2
  -2  -7   1 317.918 45.2017   2
  -2   7   0 115.684 153.766   2
  -2   7  -1 475.157 168.715   2
   2   8  -4 233.107 50.4361   2
   2   8  -3 5.80038 100.922   2
   2   8  -2-4.99353 89.1418   2
  -2  -8   1 2651.51 68.9504   2
  -2   8   0 19.5352 151.816   2
  -2   8  -1 1365.30 188.858   2
   2   9  -4 30.2149 38.2699   2
   2   9  -3 101.831 108.816   2
   2   9  -2 139.638 105.127   2
  -2  -9   1 3902.35 78.5834   2
  -2  -9   0 407.612 84.7484   2
   2  10  -5 608.276 146.711   2
   2  10  -3 36.8028 111.777   2
   2 -10  -2 12013.5 178.609   2
  -2 -10   1 563.398 64.2685   2
  -2 -10   0 3265.15 134.177   2
   2  11  -4 1603.55 154.903   2
   2  11  -3 98.5641 121.503   2
   2  11  -2 602.175 123.664   2
  -2 -11   1 41.6462 64.2330   2
  -2 -11   0-194.828 107.589   2
   2  12  -5 24.3155 44.0023   2
   2  12  -4 33.3853 147.398   2
   2  12  -3 30.6352 127.612   2
   2  12  -2 2088.94 151.488   2
  -2 -12   1 509.905 67.7628   2
  -2 -12   0 812.389 115.425   2
  -2 -12  -1 153.436 137.847   2
   2  13  -5 284.156 44.3599   2
   2  13  -4-50.1417 166.033   2
   2  13  -3 45.2319 148.424   2
   2  13  -2 47.6784 138.459   2
  -2 -13   1 594.105 78.3224   2
  -2 -13   0 72.0165 102.063   2
  -2 -13  -1 47.3151 139.940   2
   2  14  -6-14.0123 64.0132   2
   2  14  -5 81.4250 41.3065   2
   2  14  -4 44.8967 180.674   2
   2  14  -3 334.014 168.151   2
   2  14  -2 46.5017 42.1550   2
  -2 -14   1 554.794 84.9100   2
  -2 -14   0 63.4448 110.916   2
  -2 -14  -1-163.479 144.608   2
   2  15  -6 800.723 69.3002   2
   2  15  -5-0.88331 31.7513   2
   2  15  -2-141.643 164.332   2
  -2 -15   1 789.121 95.6642   2
  -2 -15   0 95.0804 108.434   2
  -2 -15  -1 367.952 126.864   2
   2  16  -7 2753.79 122.421   2
   2  16  -6 714.238 65.0026   2
   2  16  -3 98.6904 173.020   2
  -2 -16   1 30.0538 90.1502   2
  -2 -16   0-132.169 117.519   2
  -2 -16  -1 438.435 145.663   2
   2  17  -7 962.827 91.8840   2
   2  17  -6 2357.25 85.5087   2
  -2 -17   1-14.4880 89.0983   2
  -2 -17   0-24.7428 121.949   2
  -2 -17  -1 682.021 161.295   2
   2  18  -7 700.560 79.3816   2
   2  18  -6 68.2735 45.3755   2
   2  18  -4 768.624 204.106   2
   2  18  -2-41.0418 176.823   2
  -2 -18   1 130.249 107.694   2
  -2 -18   0 995.123 140.653   2
  -2 -18  -1 223.085 156.374   2
  -2 -19   1 216.170 112.106   2
  -2 -19   0-8.14190 135.086   2
  -2 -19  -1 1474.60 176.630   2
   2  20  -2 92.4530 227.100   2
  -2 -20   1 200.671 117.938   2
  -2 -20   0 575.235 147.045   2
  -2 -20  -1 79.9858 155.158   2
  -2 -21   0 100.626 148.450   2
  -2 -21  -1-118.057 171.330   2
  -2 -21  -2-119.123 192.010   2
  -2 -22   0-78.0193 150.800   2
  -2 -22  -1 35.9680 178.467   2
  -2 -22  -2 887.065 219.904   2
  -2 -23   0-42.0691 160.191   2
  -2 -23  -1 118.325 180.231   2
  -3   0   5 34.2566 150.973   2
  -3   0   4 308.247 103.640   2
  -3   0   3-28.9587 89.4713   2
  -3   0   2 1567.52 74.0382   2
  -3   0   1-11.3863 68.3764   2
  -3  -1   6 102.638 160.441   2
  -3   1   5 13.8902 160.887   2
  -3   1   4 4718.85 108.549   2
  -3   1   3 2788.90 87.9638   2
  -3   1   2 984.120 43.6758   2
  -3   1   1 1169.31 72.3973   2
  -3   2   4 256.022 69.3353   2
  -3   2   3 4973.63 123.775   2
  -3   2   2-52.1694 73.8611   2
  -3   2   1 4158.86 67.9824   2
  -3   2   0 20.8331 97.8337   2
  -3   3   6-40.2540 198.137   2
  -3  -3   4 2608.14 95.5079   2
  -3   3   3 2384.20 70.1318   2
  -3   3   2 6327.76 114.386   2
  -3   3   1 8193.93 90.2819   2
  -3   4   6 159.463 201.188   2
  -3   4   4 1359.39 186.261   2
  -3   4   3 322.636 71.6922   2
  -3  -4   2 4554.95 114.399   2
  -3   4   1 308.206 41.9257   2
  -3   4   0 4263.66 210.927   2
   3  -4   1 682.482 119.108   2
  -3   5   7 1601.41 249.074   2
  -3   5   6 951.137 230.784   2
  -3   5   5 38.1922 209.028   2
  -3   5   4 2023.02 64.8855   2
  -3  -5   3 39.4350 74.1352   2
  -3  -5   2 3187.82 98.8824   2
  -3   5   1 2061.40 178.117   2
  -3   5   0 246.357 178.825   2
  -3   5  -2 1670.76 206.245   2
  -3   6   7 654.094 242.990   2
  -3  -6   4 785.525 80.6227   2
  -3  -6   3 591.614 65.2835   2
  -3  -6   2 1850.27 82.4172   2
  -3   6   0 2905.71 208.695   2
   3  -6   1 1194.53 133.882   2
  -3   7   5 529.721 226.947   2
   3   7  -4 478.303 54.6625   2
  -3  -7   3 82.8210 46.6246   2
  -3  -7   2 1409.37 43.7686   2
  -3   7   1 3180.97 201.387   2
  -3   7   0 231.673 177.045   2
  -3   7  -2 11551.1 327.684   2
  -3   8   6 70.0842 252.402   2
  -3   8   5 210.252 225.561   2
   3  -8  -3 132.220 151.265   2
  -3  -8   2 866.619 40.8424   2
  -3   8   1 1795.15 185.901   2
  -3   8   0 1517.18 194.687   2
  -3   8  -3 5953.07 295.709   2
   3   9  -5 113.875 40.1055   2
   3  -9  -2 4732.36 237.279   2
  -3   9   0 4151.69 238.670   2
  -3  10   5 1121.49 250.755   2
   3 -10  -3 6195.56 262.550   2
  -3  10   1 2241.02 204.386   2
  -3  10  -1 559.536 178.080   2
  -3  10  -3 224.191 219.038   2
   3  11  -6 2495.13 65.8274   2
   3 -11  -1 69.5455 163.969   2
  -3  11   0 912.612 188.350   2
  -3  11  -1-83.7582 196.961   2
   3 -12  -4 845.242 194.241   2
   3 -12  -3 5597.43 273.840   2
   3 -12  -1 79.9718 166.951   2
  -3  12  -1 1665.85 238.335   2
   3 -13  -2 4520.98 261.469   2
  -3  13   0 883.473 230.821   2
  -3  13  -1 1335.06 241.621   2
  -3  13  -2 609.069 236.029   2
  -3  14   4-214.187 260.255   2
  -3  14   2 797.959 233.564   2
  -3  14   1 379.723 229.762   2
  -3  14  -1 544.015 219.184   2
  -3 -15   1-85.5534 70.9891   2
  -4   0  15 61.9155 396.866   2
  -4   0  14 45.8851 337.362   2
  -4   0  13 88.9189 305.617   2
  -4   0  12 220.676 202.842   2
  -4   0  11 67.2319 187.435   2
  -4   0  10 751.457 184.856   2
  -4   0   9 136.545 139.797   2
  -4   0   8 237.795 117.267   2
  -4   0   7 77.2965 133.772   2
  -4   0   6 68.5221 126.003   2
  -4   0   5-270.950 114.547   2
  -4   0   4 32564.9 301.475   2
  -4   0   3 46.3312 71.6991   2
  -4   0   2 552.936 74.1311   2
  -4   0   1-67.5023 78.6835   2
   4   0   0 3899.83 126.076   2
   4   0   1 186.697 129.449   2
   4   0   2 308.208 142.421   2
  -4   0  -3-366.454 208.251   2
  -4   0  -4 392.318 144.543   2
   4   0   5-71.9737 243.486   2
   4   0   6 8026.83 395.962   2
   4   0   7-23.3950 278.334   2
   4   0   8 95.4313 300.805   2
   4   0   9 86.9685 342.693   2
   4   0  10-48.8876 375.037   2
   4   0  11-160.363 396.687   2
  -4   1  15-464.739 391.754   2
  -4   1  14 201.423 248.023   2
  -4   1  13 76.8663 190.574   2
  -4  -1  12 9.58070 146.502   2
  -4  -1  11 35.6808 124.365   2
  -4   1  10 469.730 127.717   2
  -4   1   9 364.869 109.314   2
  -4   1   8 9.03887 87.3827   2
  -4   1   7 214.023 79.2353   2
  -4   1   6-139.400 86.9743   2
  -4   1   5 117.036 82.3620   2
  -4   1   4 1772.63 87.9347   2
  -4   1   3 31868.7 143.145   2
  -4   1   2 2730.83 65.2874   2
  -4   1   1 2126.54 69.6710   2
   4   1   0 647.292 68.8840   2
   4   1   1 315.537 91.5876   2
   4   1   2 795.595 99.4338   2
  -4   1  -3 1321.79 156.343   2
  -4   1  -4 109.456 116.023   2
  -4   1  -5 21.7077 134.829   2
   4   1   6 37.0738 183.061   2
   4   1   7 2982.31 239.673   2
   4   1   8 86.1193 214.297   2
   4   1   9-80.9892 240.543   2
   4   1  10 216.851 256.571   2
   4   1  11 223.865 270.543   2
  -4   2  15 92.8829 392.616   2
  -4   2  14 286.269 246.795   2
  -4   2  13 103.413 182.570   2
  -4   2  12 139.965 165.267   2
  -4   2  11 93.7235 123.396   2
  -4   2  10-57.4713 124.105   2
  -4   2   9 23.7998 113.280   2
  -4   2   8 143.491 87.3593   2
  -4   2   7 343.850 78.5017   2
  -4   2   6 217.588 69.5125   2
  -4   2   5 76.2569 58.2427   2
  -4   2   4 15673.9 152.896   2
  -4   2   3 10676.3 158.528   2
  -4   2   2 178.087 39.4684   2
  -4   2   1-26.4958 43.8030   2
   4   2   0 674.333 68.3359   2
   4   2   1 4010.79 110.156   2
   4   2   2 868.107 145.854   2
  -4   2  -3 165.235 208.472   2
  -4   2  -4 25.0363 119.365   2
  -4   2  -5 903.457 144.326   2
   4   2   6 1011.24 194.419   2
   4   2   7 24.5093 196.400   2
   4   2   8 11.5522 204.824   2
   4   2   9 250.931 234.333   2
   4   2  10 58.9128 254.517   2
   4   2  11-186.695 273.049   2
  -4   3  15-231.777 418.444   2
  -4   3  14 105.702 200.172   2
  -4   3  13 439.011 188.504   2
  -4   3  12 106.696 174.933   2
  -4   3  11-30.1304 128.045   2
  -4  -3  10 27.3055 115.542   2
  -4   3   9-121.232 107.602   2
  -4   3   8 377.445 89.2761   2
  -4   3   7-35.3164 74.4391   2
  -4   3   6 65.3677 64.3103   2
  -4   3   5 2129.55 64.8232   2
  -4   3   4 4667.78 96.8529   2
  -4   3   3 12867.5 167.487   2
  -4   3   2 132.565 77.7333   2
  -4   3   1 951.402 65.8766   2
  -4   3   0 1930.65 86.2123   2
   4   3   1 1496.06 110.960   2
   4   3   2 259.816 136.034   2
  -4   3  -3 123.037 211.734   2
  -4   3  -4 135.358 114.249   2
   4   3   5 59.6867 165.709   2
   4   3   6 134.937 262.011   2
   4   3   7-4.12092 196.712   2
   4   3   8 128.110 212.519   2
   4   3   9 93.6869 236.095   2
   4   3  10 253.627 256.086   2
   4   3  11 111.170 268.151   2
  -4   4  15 212.550 414.999   2
  -4   4  14 239.528 199.781   2
  -4   4  13 316.209 185.981   2
  -4   4  12-201.973 167.804   2
  -4   4  11 46.4520 155.558   2
  -4   4  10 70.3961 113.874   2
  -4   4   9 83.5680 96.5368   2
  -4   4   8 529.325 92.3550   2
  -4   4   7 166.929 77.2447   2
  -4   4   6 68.0768 59.6080   2
  -4   4   5 92.4299 44.5476   2
  -4   4   4 616.993 88.8702   2
  -4   4   3 3205.85 110.119   2
  -4   4   2 10.6975 81.2161   2
  -4   4   1 15.9869 50.3290   2
  -4   4   0 2064.39 95.1223   2
   4   4   1-217.265 98.3429   2
   4   4   2 3746.39 167.019   2
   4  -4   3 1322.91 152.450   2
  -4   4  -4 19.6649 117.479   2
   4   4   5 832.038 245.659   2
   4   4   6 168.350 242.024   2
   4   4   7-22.8818 198.894   2
   4   4   8 328.525 219.126   2
   4   4   9 170.523 235.528   2
   4   4  10 26.9424 248.838   2
   4   4  11 169.509 268.439   2
  -4   5  15 341.123 429.932   2
  -4   5  14 108.185 246.083   2
  -4   5  13 234.642 187.140   2
  -4   5  12-170.157 172.118   2
  -4   5  11 68.8641 193.310   2
  -4   5  10 90.2620 127.289   2
  -4   5   9 577.339 97.4699   2
  -4   5   8 119.268 83.0898   2
  -4   5   7-6.08329 67.8522   2
  -4   5   6 26.8633 56.4222   2
  -4   5   5 28.0726 36.8048   2
  -4   5   4 303.196 86.9688   2
  -4   5   3-87.7216 85.3126   2
  -4   5   2-8.52844 78.7436   2
  -4   5   1 483.542 52.6475   2
   4   5   0-178.007 89.4143   2
   4   5   1 6681.75 160.555   2
   4   5   2 1333.46 140.013   2
   4  -5   3 39.8028 130.763   2
  -4   5  -4 415.806 127.013   2
   4   5   5 233.549 238.768   2
   4   5   6-127.989 244.189   2
   4   5   7 19.9813 258.417   2
   4   5   8 195.687 214.083   2
   4   5   9-23.4548 237.381   2
   4   5  10 101.679 247.435   2
   4   5  11 198.680 269.013   2
  -4   6  15-202.882 423.712   2
  -4   6  14 325.494 260.076   2
  -4   6  13 195.315 178.148   2
  -4   6  12-59.8108 166.989   2
  -4   6  11 97.3312 191.867   2
  -4   6  10 97.4263 123.637   2
  -4   6   9 58.8995 91.4876   2
  -4   6   8 664.129 87.8385   2
  -4   6   7 364.488 72.2215   2
  -4   6   6-15.3372 57.5201   2
  -4   6   5-42.3574 60.1100   2
  -4   6   4 318.044 81.8880   2
  -4   6   3-105.835 76.9854   2
  -4   6   2 1710.86 94.6818   2
  -4   6   1 330.984 52.4800   2
   4   6   0 2402.21 104.636   2
   4   6   1 1045.96 111.307   2
   4   6   2 7350.58 197.028   2
   4  -6   3 580.443 140.708   2
  -4   6  -4-84.1082 124.536   2
   4   6   5 95.9081 175.427   2
   4   6   6-48.3724 260.826   2
   4   6   7 114.313 268.048   2
   4   6   8-53.8681 214.533   2
   4   6   9-38.4736 242.940   2
   4   6  10-61.3592 255.019   2
   4   6  11-33.6337 265.596   2
  -4   7  15-96.9944 418.974   2
  -4   7  14 84.1571 269.360   2
  -4   7  13-26.6089 190.687   2
  -4   7  12 150.483 216.237   2
  -4   7  11 108.535 189.976   2
  -4   7  10 108.763 116.770   2
  -4   7   9 755.717 105.985   2
  -4   7   8 1623.38 93.0965   2
  -4   7   7 107.574 65.5185   2
  -4   7   6 82.7244 51.7465   2
  -4   7   5 107.645 124.970   2
  -4   7   4 246.552 74.4745   2
  -4   7   3 96.6476 74.8030   2
  -4   7   2 682.639 81.4755   2
  -4   7   1 51.9196 50.4124   2
   4   7   0 260.478 86.0034   2
   4   7   1 3470.78 135.320   2
   4   7   2 57.8743 98.6377   2
   4  -7   3 161.824 142.535   2
  -4  -7  -4 171.515 127.634   2
   4   7   5 175.411 237.047   2
   4   7   6 794.238 265.775   2
   4   7   7-381.733 287.718   2
   4   7   8-63.3055 217.382   2
   4   7   9-151.020 243.445   2
   4   7  10-259.627 265.691   2
   4   7  11 7.85271 264.622   2
  -4   8  14 12.9652 297.858   2
  -4   8  13 162.397 191.397   2
  -4   8  12-183.276 211.825   2
  -4   8  11-61.5895 192.917   2
  -4   8  10 70.1429 117.960   2
  -4   8   9 1082.77 108.471   2
  -4   8   8 310.685 88.9175   2
  -4   8   7 64.3531 69.9780   2
  -4   8   6 209.783 49.0767   2
  -4   8   5 591.924 77.7276   2
  -4   8   4 165.800 63.5256   2
  -4   8   3 1319.83 77.1632   2
  -4  -8   2 76.2405 78.6314   2
  -4   8   1 83.1592 57.6126   2
   4   8   0 327.045 87.4691   2
   4   8   1-3.93058 98.4509   2
   4   8   2-32.9062 99.3048   2
  -4  -8  -3 210.148 135.115   2
  -4  -8  -4 309.434 127.584   2
   4   8   5 1054.03 254.114   2
   4   8   6 572.756 262.697   2
   4   8   7-220.354 285.883   2
   4   8   8-194.916 314.023   2
   4   8   9-168.854 238.469   2
   4   8  10 49.8503 266.688   2
   4   8  11 242.224 264.718   2
  -4   9  14 9.94824 410.710   2
  -4   9  13-263.958 356.082   2
  -4   9  12 16.2109 203.033   2
  -4   9  11 7.02968 198.315   2
  -4   9  10-11.8417 174.651   2
  -4   9   9 25.1802 96.2501   2
  -4   9   8-10.7064 78.6519   2
  -4   9   7 358.956 66.1240   2
  -4   9   6 248.486 262.290   2
  -4   9   5 159.542 55.2293   2
  -4   9   4-59.5177 37.4561   2
  -4   9   3 642.236 54.9475   2
  -4  -9   2 195.074 25.7457   2
  -4   9   1 2015.24 224.329   2
   4   9   0 580.826 92.8263   2
  -4  -9  -1 164.556 88.2353   2
  -4  -9  -2-49.4015 88.2882   2
  -4  -9  -3 25.8212 132.194   2
  -4  -9  -4 682.569 164.134   2
   4   9   5 102.616 176.460   2
   4   9   6 369.083 263.007   2
   4   9   7-51.1586 296.540   2
   4   9   8-64.5243 321.556   2
   4   9   9-118.406 232.666   2
   4   9  10 49.0059 268.170   2
   4   9  11 315.485 365.060   2
  -4  10  14-268.244 406.676   2
  -4  10  13 51.2980 345.010   2
  -4  10  12 95.4862 201.020   2
  -4  10  11 107.293 201.312   2
  -4  10  10-90.0927 167.979   2
  -4  10   9 122.630 101.282   2
  -4  10   8 1215.38 84.5953   2
  -4  10   7 93.3921 52.4269   2
  -4  10   6 1534.08 294.567   2
  -4  10   5 63.4284 245.481   2
  -4  10   4 952.745 234.749   2
  -4  10   3 199.893 140.791   2
  -4  10   2 32.0882 34.4573   2
  -4  10   1 9.46162 166.196   2
  -4 -10   0-266.745 114.157   2
  -4  10  -1 628.352 114.646   2
  -4  10  -2 33.0314 123.303   2
  -4 -10  -3 968.687 161.889   2
  -4 -10  -4 161.086 136.361   2
   4  10   5 182.753 244.094   2
   4  10   6 80.8827 264.353   2
   4  10   7 201.395 290.156   2
   4  10   8-162.747 311.533   2
   4  10   9-169.888 238.779   2
   4  10  10 3.32578 269.793   2
   4  10  11-50.4844 393.263   2
  -4  11  13 94.2477 429.481   2
  -4  11  12 175.572 357.502   2
  -4  11  11 107.296 201.078   2
  -4  11  10-145.211 170.960   2
  -4  11   9 482.671 167.645   2
  -4  11   8 201.726 61.2955   2
  -4  11   7 330.913 290.473   2
  -4  11   6 161.289 266.865   2
   4  11  -5 8.31849 59.3972   2
   4  11  -4 288.293 56.9372   2
  -4  11   3 165.515 54.8312   2
  -4  11   2 408.036 33.7064   2
  -4  11   1 35.7117 85.2128   2
  -4  11   0 114.221 97.5949   2
  -4  11  -1 184.445 117.928   2
  -4  11  -2 453.012 151.219   2
  -4 -11  -3 183.280 192.107   2
  -4 -11  -4 2305.38 187.988   2
   4  11   5 99.6338 241.547   2
   4  11   6 1699.41 295.292   2
   4  11   7 316.120 291.420   2
   4  11   8 34.4765 300.783   2
   4  11   9-90.8669 356.181   2
   4  11  10-118.418 273.851   2
   4  11  11 211.955 442.957   2
  -4  12  12-106.021 338.542   2
  -4  12  11 99.7161 204.244   2
  -4 -12  10 110.641 203.381   2
  -4  12   9 97.6176 166.804   2
  -4  12   8 458.580 54.8937   2
  -4  12   7-148.849 287.086   2
   4  12  -6 253.266 91.7717   2
   4  12  -5 18.6612 72.4916   2
   4  12  -4 99.0640 59.5939   2
  -4  12   3 531.323 75.3025   2
  -4  12   2 71.0735 34.8743   2
  -4  12   1 154.063 82.0759   2
  -4  12   0 249.658 105.467   2
  -4  12  -1 189.056 141.227   2
  -4  12  -2 111.227 148.128   2
  -4  12  -3 68.3367 122.829   2
  -4 -12  -4-121.367 287.338   2
   4  12   5 30.3789 246.552   2
   4  12   6 82.4738 257.558   2
   4  12   7 819.218 295.530   2
   4  12   8-89.7980 327.298   2
   4  12   9-96.8263 352.280   2
   4  12  10 101.398 394.790   2
  -4  13  12 392.116 419.734   2
  -4  13  10-93.9672 191.402   2
  -4 -13   9 244.259 194.308   2
  -4  13   8 184.977 306.628   2
  -4  13   7 84.7654 282.691   2
  -4  13   6 34.8640 291.820   2
   4  13  -5-98.9613 85.5525   2
   4  13  -4 100.898 75.2940   2
  -4  13   3 12.2687 74.2026   2
  -4  13   2 29.5606 71.0210   2
  -4  13   1 326.305 90.8798   2
  -4  13   0 98.4835 118.569   2
  -4  13  -1 212.037 140.750   2
  -4  13  -2 1210.56 162.320   2
  -4  13  -3 356.981 159.596   2
  -4 -13  -4 2217.06 310.188   2
   4  13   5 284.519 255.607   2
   4  13   6 21.0202 269.801   2
   4  13   7 79.9315 298.832   2
   4  13   8 49.7520 311.986   2
   4  13   9-520.513 370.365   2
   4  13  10-99.2250 402.264   2
  -4  14  10-24.7553 184.659   2
  -4  14   6 165.484 298.601   2
   4  14  -5 79.5042 100.296   2
   4  14  -4 120.971 89.9937   2
  -4  14   3 198.576 87.1722   2
  -4  14   2-61.0685 84.0871   2
  -4  14   1-20.0359 82.6525   2
  -4  14   0 164.709 118.022   2
  -4  14  -1 432.653 140.090   2
  -4  14  -2 1489.05 162.003   2
  -4 -14  -3-208.705 227.612   2
   4  14   6 293.143 288.023   2
   4  14   7 427.872 292.942   2
   4  14   8 289.351 332.910   2
   4  14   9 492.289 366.008   2
   4  14  10-61.6971 409.496   2
  -4  15  11 371.210 393.818   2
   4  15  -6-37.0269 115.551   2
   4  15  -5-134.609 101.434   2
   4  15  -4-105.517 113.136   2
  -4  15   3 136.782 95.5902   2
  -4  15   2-36.2525 95.9953   2
  -4  15   1 175.577 74.5092   2
  -4 -15   0 155.757 141.287   2
  -4  15  -1 722.435 139.704   2
  -4  15  -2 17.6325 150.934   2
  -4 -15  -3 284.493 233.050   2
   4  15   6 722.936 282.900   2
   4  15   7 190.766 314.425   2
   4  15   8-2.58737 333.227   2
   4  15   9 10.5727 362.009   2
   4  15  10 1.20952 405.375   2
  -4  16  11 318.683 404.149   2
  -4  16   8 733.870 362.465   2
  -4  16   7 121.336 326.914   2
   4  16  -6-83.0010 121.750   2
   4  16  -5 212.477 115.130   2
  -4  16   4-3.38556 107.113   2
  -4  16   3 195.733 103.114   2
  -4  16   2-4.46697 102.634   2
  -4 -16   1-10.7890 66.9123   2
  -4  16   0-210.369 119.860   2
  -4  16  -1 394.834 145.641   2
  -4  16  -2 175.576 157.945   2
  -4 -16  -3-37.4025 220.122   2
   4  16   7 385.821 324.233   2
   4  16   8-172.043 327.755   2
   4  16   9 121.280 360.591   2
   4  16  10 69.6228 415.109   2
  -4  17  11 457.531 427.843   2
  -4  17   8 1503.07 360.740   2
   4  17  -6-6.75167 156.697   2
   4  17  -5 267.102 150.139   2
  -4  17   4 40.8722 114.342   2
  -4  17   3 240.889 108.251   2
  -4  17   2-70.4807 107.431   2
  -4  17   1-19.8573 61.9920   2
  -4 -17   0 131.266 126.588   2
  -4 -17  -1 1591.55 189.018   2
  -4  17  -2 188.100 163.298   2
  -4 -17  -3 62.3106 228.669   2
   4  17   7-115.836 304.707   2
   4  17   8 389.180 352.496   2
   4  17   9-30.7061 358.236   2
  -4  18  10 316.903 411.672   2
  -4  18   6-571.742 332.755   2
   4  18  -5 148.759 156.688   2
  -4  18   4 186.132 144.333   2
  -4  18   3 104.074 115.248   2
   4  18  -2-99.7552 133.029   2
  -4 -18   0 154.409 112.429   2
  -4 -18  -1 187.214 172.100   2
  -4 -18  -2 1475.96 226.289   2
  -4 -18  -3 53.9569 235.062   2
   4  18   8 36.8305 349.072   2
   4  18   9 150.592 328.135   2
  -4  19  10 211.892 400.273   2
  -4  19   9 378.704 384.968   2
  -4  19   7 142.664 319.922   2
  -4  19   4 35.9806 152.254   2
  -4  19   3 91.5802 144.391   2
  -4  19   2 21.2795 141.118   2
  -4  19   1-8.03761 44.0032   2
  -4  19   0-3.37932 108.396   2
  -4 -19  -1 1304.51 175.381   2
  -4 -19  -2 603.452 221.621   2
   4  19   8 332.968 329.613   2
   4  19   9 68.8183 378.286   2
  -4  20   8 617.212 362.250   2
  -4  20   6-263.579 333.144   2
  -4  20   3 656.956 152.288   2
  -4  20   2-87.6830 144.202   2
  -4  20  -1-329.627 298.928   2
   4  20   8 311.512 310.603   2
  -4  21   3 961.698 311.543   2
  -4  23   5-103.249 358.618   2
  -4  23   2-39.7828 308.795   2
  -6   0  13-423.138 362.149   2
  -6   0  12-83.1557 291.910   2
  -6   0  10 250.248 286.571   2
  -6   0   9 337.225 253.656   2
  -6   0   8 545.775 273.257   2
  -6   0   7-280.820 158.193   2
  -6   0   6 5434.87 145.767   2
  -6   0   5 90.2965 81.7434   2
  -6   0   4-258.002 185.898   2
  -6   0   3-107.789 176.714   2
  -6   0   2 28.7425 165.809   2
  -6   0   1-183.767 176.270   2
  -6   0   0-77.3463 117.444   2
   6   0   2 196.421 246.482   2
  -6   1  13 130.459 375.415   2
  -6   1  12-40.8530 346.973   2
  -6   1  11 85.7533 215.011   2
  -6   1  10-63.4342 207.514   2
  -6   1   9 413.200 183.856   2
  -6   1   8 714.991 189.976   2
  -6   1   7-353.433 180.843   2
  -6   1   6 316.707 59.6540   2
  -6   1   5 6211.37 84.1492   2
  -6   1   4 640.475 90.9685   2
  -6   1   3-27.8470 128.468   2
  -6   1   2 215.651 119.641   2
  -6   1   1-1.67901 125.926   2
  -6   1   0 163.738 103.496   2
  -6   2  14 227.784 425.156   2
  -6  -2  11-48.2065 303.718   2
  -6   2  10 233.575 266.067   2
  -6   2   9 320.565 192.842   2
  -6   2   8 267.524 96.2289   2
  -6   2   7 0.82727 43.5162   2
  -6   2   6 1012.73 163.650   2
  -6   2   5 10044.3 167.373   2
  -6   2   4 342.972 95.4957   2
  -6   2   3-158.859 87.9677   2
  -6   2   2 124.613 88.1645   2
  -6   2   1 281.545 132.685   2
   6   2   0 467.159 152.615   2
   6  -2   2-97.6043 234.807   2
  -6   3  14 144.508 423.074   2
  -6   3  12 83.4974 223.355   2
  -6   3  11 26.2259 331.528   2
  -6   3   9 49.9806 105.589   2
  -6   3   8 115.899 79.1146   2
  -6   3   7-9.99561 156.171   2
  -6   3   6 1380.36 164.863   2
  -6   3   5 2852.16 122.694   2
  -6   3   4 46.4822 93.8687   2
  -6   3   3-40.3179 90.5157   2
  -6   3   2 355.887 99.7897   2
  -6   3   1 303.324 108.613   2
  -6   3   0 613.067 105.165   2
   6   3   1-79.7946 107.149   2
  -6   4  13-14.6897 400.630   2
  -6   4  12 150.374 318.384   2
  -6   4  11-73.9277 327.473   2
  -6   4   9 84.7719 253.779   2
  -6   4   8 582.245 168.310   2
  -6   4   7 132.882 149.581   2
  -6   4   6-32.6782 142.999   2
  -6   4   5 114.198 99.1665   2
  -6   4   4 529.141 149.273   2
  -6   4   3-82.6915 96.7357   2
  -6   4   2-72.8343 103.544   2
  -6   4   1 398.982 113.413   2
  -6   4   0 2121.56 118.020   2
  -6   4  -1 4.34228 116.157   2
  -6   4  -2 229.859 247.583   2
   6   4   3 100.855 228.287   2
  -6   5  13-268.803 406.780   2
  -6   5  12-214.174 324.558   2
  -6   5  11-22.3927 328.167   2
  -6   5  10 267.868 316.154   2
  -6   5   9 182.920 261.164   2
  -6   5   8-91.2569 171.427   2
  -6   5   7 374.832 148.000   2
  -6   5   6 356.443 142.814   2
  -6   5   5 739.175 106.997   2
  -6   5   4 1435.02 114.559   2
  -6   5   3 34.3467 103.404   2
  -6   5   2 7.82606 104.290   2
  -6   5   1 688.716 118.925   2
   6   5   0 43.8456 101.886   2
   6   5   1 128.673 158.968   2
   6   5   3 96.3588 213.888   2
  -6   6  13 309.811 430.157   2
  -6   6  12-28.6377 332.845   2
  -6   6  11-197.389 361.458   2
  -6   6  10 769.603 351.987   2
  -6   6   9 78.7965 174.059   2
  -6   6   8-36.5025 302.088   2
  -6   6   7 615.260 147.639   2
  -6   6   6 550.413 139.805   2
  -6   6   5 1101.33 115.657   2
  -6   6   4 688.451 109.937   2
  -6   6   3 388.285 109.793   2
  -6   6   2-28.1627 110.434   2
  -6   6   1 173.995 115.552   2
  -6   6   0 661.016 96.4512   2
  -6   6  -1 79.8650 133.956   2
   6   6   3-102.055 224.779   2
  -6   7  13 351.367 436.298   2
  -6   7  10 678.244 358.208   2
  -6   7   9 581.728 337.662   2
  -6   7   8 53.4565 293.865   2
  -6   7   7 40.4990 143.778   2
  -6   7   6 128.134 128.587   2
  -6   7   5 345.277 109.598   2
  -6   7   4 425.232 109.768   2
  -6   7   3-70.5942 106.482   2
  -6   7   2-97.8396 109.729   2
  -6  -7   1 249.989 46.2695   2
  -6   7   0 24.6686 91.9198   2
   6   7   1 92.3359 141.024   2
  -6   7  -2 518.826 182.529   2
   6   7   3-26.2974 223.353   2
  -6   8  12-5.27601 344.922   2
  -6   8  11-87.0044 407.987   2
  -6   8  10 393.144 359.718   2
  -6   8   9 499.596 331.347   2
  -6   8   8-150.670 324.211   2
  -6   8   7 166.620 141.050   2
  -6   8   6 317.802 122.381   2
  -6   8   5 1197.30 111.800   2
  -6   8   4-3.28336 107.450   2
  -6   8   3-122.755 109.447   2
  -6   8   2 37.0781 110.580   2
  -6   8   1 7.23481 37.3839   2
   6   8   0 55.0638 88.8057   2
   6   8   1 29.3147 120.316   2
   6   8   3-103.895 220.725   2
  -6   9  12 250.843 343.097   2
  -6   9  10 269.727 355.250   2
  -6   9   9 591.147 337.926   2
  -6   9   8 32.0228 328.236   2
  -6   9   7-7.10584 315.392   2
  -6   9   6 84.0862 268.566   2
  -6   9   5 122.569 94.7511   2
  -6   9   4 106.668 101.440   2
  -6   9   3-135.233 108.689   2
  -6   9   2-78.2705 110.032   2
  -6   9   1 6.00531 36.8903   2
  -6   9   0 125.184 94.0220   2
  -6   9  -1 5.28056 114.360   2
  -6   9  -2-60.5776 282.515   2
   6   9   3 220.025 222.089   2
  -6  10  12 255.098 358.830   2
  -6  10  11 285.454 388.701   2
  -6  10  10 410.164 376.799   2
  -6  10   9 77.5772 357.329   2
  -6  10   8-175.018 336.146   2
  -6  10   7 160.459 89.8519   2
  -6  10   6 103.865 82.4647   2
  -6  10   5 452.117 91.5004   2
  -6  10   4 122.653 96.7281   2
  -6  10   3 25.1988 105.101   2
  -6 -10   2 41.2507 132.203   2
  -6  10   1-27.3843 41.6968   2
  -6  10   0 35.8314 96.6030   2
   6  10   1-35.9166 120.780   2
  -6  10  -3-27.4082 169.869   2
  -6  11  10 256.425 389.252   2
  -6  11   9-93.5723 369.318   2
  -6  11   8-120.271 340.316   2
  -6  11   7-593.983 328.178   2
  -6  11   6 596.971 309.368   2
  -6  11   5-60.0497 52.3017   2
  -6 -11   4 238.959 86.6280   2
  -6  11   3-55.9416 99.6912   2
  -6 -11   2 99.7085 126.286   2
  -6 -11   1 1.87750 44.9088   2
   6  11   0 90.9684 103.990   2
  -6  11  -1 82.2999 109.614   2
  -6  11  -2-140.214 320.441   2
  -6  12  10 353.864 351.456   2
  -6  12   9 376.296 377.801   2
  -6  12   8 14.2528 361.123   2
  -6  12   6 269.800 301.647   2
  -6  12   5 505.254 307.792   2
  -6  12   4 93.4906 42.6207   2
  -6  12   3-57.0879 61.9556   2
  -6  12   2-75.8306 86.0046   2
  -6 -12   1 7.68707 49.7404   2
  -6  12   0 228.907 101.082   2
   6  12   1-13.6209 102.435   2
  -6  13  11 691.263 398.317   2
  -6  13   9 199.029 365.386   2
  -6  13   8 28.9147 382.036   2
  -6  13   7-833.225 368.605   2
  -6  13   5 257.152 291.637   2
  -6  13   4 542.604 321.523   2
  -6  13   3 64.0736 39.8056   2
  -6  13   2 89.3305 75.5140   2
  -6  13   1 24.2115 53.7829   2
  -6 -13   0 825.779 104.709   2
  -6  13  -1 132.822 117.524   2
  -6  14   9 210.601 343.400   2
  -6  14   8-22.1948 337.804   2
  -6  14   7-613.165 357.295   2
  -6  14   6 164.483 343.414   2
  -6  14   5 318.540 322.078   2
  -6  14   4 158.484 327.507   2
  -6  14   3 133.104 329.615   2
  -6  14   2 59.5479 83.6047   2
  -6  14   1 356.904 65.2951   2
  -6  14   0 311.963 97.1523   2
  -6  15   9 202.085 364.583   2
  -6  15   6-122.710 348.142   2
  -6  15   5-19.1695 324.649   2
  -6  15   4-248.203 334.011   2
  -6  15   3 78.8007 343.873   2
  -6  15   2-544.640 348.328   2
  -6 -15   1 320.904 125.742   2
   6  15   0-86.7948 125.475   2
  -6  16   8 19.8235 385.988   2
  -6  16   7 46.5370 358.074   2
  -6  16   6-13.8358 312.227   2
  -6  16   4-2.68081 328.809   2
  -6  16   3 1.00469 350.912   2
  -6  16   1-162.263 346.438   2
  -6  16  -2 66.6798 334.242   2
  -6  17   8-226.273 409.970   2
  -6  17   6-212.595 350.561   2
  -6  17   5 92.8403 330.543   2
  -6  17   3 229.771 354.792   2
  -6  17   1 113.602 358.080   2
  -6  17   0 131.646 353.316   2
  -6  18   7 351.760 401.785   2
  -6  18   5 670.172 380.396   2
  -6  18   3 214.291 349.290   2
  -6  19   5 356.444 388.169   2
  -6  19   3 396.720 365.931   2
  -6  19   2 265.122 336.723   2
  -6  19   1 87.0184 324.419   2
  -6  19   0 332.626 333.331   2
  -6  20   6-285.050 405.145   2
  -6  20   5 43.4790 395.736   2
  -6  20   2 17.0410 366.505   2
  -6  21   6 142.290 433.919   2
  -6  22   1-272.746 356.992   2
  -6  23   2 322.679 416.401   2
  -7  -1   2 18.7917 200.669   2
  -7  -4   2 196.305 203.425   2
   7   4   0 254.104 128.075   2
  -7  -5   4-54.5899 195.173   2
  -7  -5   1 153.469 216.108   2
   7   5   0 236.614 121.287   2
  -7  -6   3 206.012 197.941   2
   7   6   0 69.7998 116.397   2
   7   6   1-121.389 135.723   2
  -7  -7   2 522.416 203.305   2
   7   7   0 77.2272 107.990   2
   7   7   1-65.4801 121.768   2
   7   8   0 226.693 107.589   2
   7   8   1 5.14800 115.445   2
   7   9   1 108.860 112.884   2
  -7 -12   2-70.7677 152.157   2
  -7 -12   1 73.2736 176.575   2
  -7 -13   1 471.940 178.190   2
  -9   0   7-988.236 330.202   2
  -9   0   6 335.650 237.101   2
  -9   0   5-151.859 231.031   2
  -9   0   4-477.565 279.665   2
  -9   0   3-293.383 288.991   2
  -9   0   2 158.475 241.303   2
  -9   0   1-34.3950 225.680   2
  -9   0   0-65.1075 221.863   2
  -9   0  -1-81.6865 265.025   2
  -9   0  -2 208.372 299.458   2
  -9   0  -3-270.986 359.411   2
  -9   1   8-335.022 369.246   2
  -9   1   7-548.190 363.122   2
  -9   1   6 209.633 180.712   2
  -9   1   5-175.263 168.297   2
  -9   1   4-338.069 183.022   2
  -9   1   3-524.240 191.373   2
  -9   1   2-172.071 170.857   2
  -9   1   1-15.3218 154.130   2
  -9   1   0-121.414 171.438   2
  -9   1  -1-233.829 192.132   2
  -9   1  -2-208.460 216.354   2
  -9  -1  -3-10.9829 366.408   2
  -9   2   8-272.208 361.992   2
  -9   2   7 96.4768 351.902   2
  -9   2   6 572.479 245.833   2
  -9   2   5-322.529 182.420   2
  -9   2   4-325.403 168.725   2
  -9   2   3-329.280 178.987   2
  -9   2   2-98.0116 173.014   2
  -9   2   1 166.163 189.443   2
  -9   2   0 26.4875 175.936   2
  -9   2  -1 216.598 189.323   2
  -9  -2  -2 298.283 284.108   2
  -9   3   9 255.925 386.012   2
  -9   3   8-363.089 371.005   2
  -9   3   6 780.628 262.458   2
  -9   3   5-51.1454 184.358   2
  -9   3   4 75.8602 184.664   2
  -9   3   3 63.1476 185.980   2
  -9  -3   2-35.3270 249.990   2
  -9   3   1-121.232 199.512   2
  -9  -3   0 149.029 250.028   2
  -9   3  -1 109.147 190.025   2
  -9  -3  -2 26.4624 272.540   2
  -9   4   9 57.6241 385.038   2
  -9   4   8-289.185 381.224   2
  -9   4   7 353.437 317.091   2
  -9   4   6 463.535 279.642   2
  -9   4   5 142.512 275.553   2
  -9   4   4 129.953 199.352   2
  -9   4   3 181.988 199.427   2
  -9   4   2 30.9486 188.025   2
  -9  -4   1 142.491 236.393   2
  -9   4   0 428.617 204.618   2
  -9  -4  -1 288.084 254.883   2
  -9   4  -2-18.2357 218.579   2
  -9   5   9 167.270 399.130   2
  -9   5   7 470.649 366.633   2
  -9   5   6 315.250 295.302   2
  -9   5   5-215.684 293.878   2
  -9   5   4-171.549 303.559   2
  -9   5   3 48.0379 204.966   2
  -9  -5   2-339.391 288.452   2
  -9   5   1-34.3057 196.101   2
  -9   5   0 59.6950 218.876   2
  -9  -5  -1 395.953 290.259   2
  -9   5  -2 440.359 226.592   2
  -9   6   9-253.671 410.963   2
  -9   6   8-312.027 408.929   2
  -9   6   7 162.317 367.039   2
  -9   6   3 190.228 310.535   2
  -9   6   2-255.425 321.127   2
  -9   6   1 104.461 220.304   2
  -9   6   0-37.2193 225.823   2
  -9   6  -1 73.8491 228.207   2
  -9  -6  -2 286.852 308.499   2
  -9   7   9-299.900 422.044   2
  -9   7   8-402.637 416.118   2
  -9   7   7 102.788 379.927   2
  -9   7   6-73.2995 299.501   2
  -9   7   5 22.3754 317.016   2
  -9   7   4-147.791 323.669   2
  -9   7   3 62.3858 323.754   2
  -9  -7   0 35.7754 310.282   2
  -9   7  -1 217.346 248.252   2
  -9  -7  -2 469.748 317.198   2
  -9   8   8-426.222 412.956   2
  -9   8   7 193.980 397.477   2
  -9   8   6 208.131 319.338   2
  -9   8   5-64.3155 328.448   2
  -9   8   4-87.5288 337.238   2
  -9   9   7 572.761 422.255   2
  -9   9   6 416.437 353.896   2
  -9   9   4-67.4320 351.083   2
  -9   9   2-10.2644 351.342   2
  -9   9   1 143.074 357.661   2
  -9  10   4-192.643 356.877   2
  -9  10   3-199.658 375.944   2
  -9  10   1 16.0906 430.382   2
  -9  11   4-484.910 439.275   2
;
_shelx_hkl_checksum              96263
_olex2_submission_special_instructions 'No special instructions were received'
loop_
_twin_individual_id
_twin_individual_mass_fraction_refined
1 0.7277(17)
2 0.2723(17)

####################################################################### 
# 
# This file contains crystal structure data downloaded from the 
# Cambridge Structural Database (CSD) hosted by the Cambridge 
# Crystallographic Data Centre (CCDC).
# 
# Full information about CCDC data access policies and citation 
# guidelines are available at http://www.ccdc.cam.ac.uk/access/V1 
# 
# Audit and citation data items may have been added by the CCDC. 
# Please retain this information to preserve the provenance of 
# this file and to allow appropriate attribution of the data. 
# 
#######################################################################

data_170310_jn_zqg_2
_database_code_depnum_ccdc_archive 'CCDC 1822250'
_audit_update_record             
;
2018-02-06 deposited with the CCDC.
2018-04-24 downloaded from the CCDC.
;
_audit_creation_date             2017-03-10
_audit_creation_method           
;
Olex2 1.2
(compiled 2017.03.02 svn.r3394 for OlexSys, GUI svn.r5324)
;
_shelx_SHELXL_version_number     2016/6
_chemical_name_common            ?
_chemical_name_systematic        ?
_chemical_formula_moiety         'C28 H18 N2 O'
_chemical_formula_sum            'C28 H18 N2 O'
_chemical_formula_weight         398.44
_chemical_melting_point          ?
_chemical_oxdiff_formula         'c10 h10 n2 o8'
loop_
_atom_type_symbol
_atom_type_description
_atom_type_scat_dispersion_real
_atom_type_scat_dispersion_imag
_atom_type_scat_source
C C 0.0033 0.0016 'International Tables Vol C Tables 4.2.6.8 and 6.1.1.4'
H H 0.0000 0.0000 'International Tables Vol C Tables 4.2.6.8 and 6.1.1.4'
N N 0.0061 0.0033 'International Tables Vol C Tables 4.2.6.8 and 6.1.1.4'
O O 0.0106 0.0060 'International Tables Vol C Tables 4.2.6.8 and 6.1.1.4'

_shelx_space_group_comment       
;
The symmetry employed for this shelxl refinement is uniquely defined
by the following loop, which should always be used as a source of
symmetry information in preference to the above space-group names.
They are only intended as comments.
;
_space_group_crystal_system      triclinic
_space_group_IT_number           2
_space_group_name_H-M_alt        'P -1'
_space_group_name_Hall           '-P 1'
loop_
_space_group_symop_operation_xyz
'x, y, z'
'-x, -y, -z'

_cell_length_a                   7.1516(4)
_cell_length_b                   8.5555(5)
_cell_length_c                   16.6112(10)
_cell_angle_alpha                100.052(5)
_cell_angle_beta                 95.016(5)
_cell_angle_gamma                90.498(5)
_cell_volume                     996.63(10)
_cell_formula_units_Z            2
_cell_measurement_reflns_used    1728
_cell_measurement_temperature    293(2)
_cell_measurement_theta_max      29.3114
_cell_measurement_theta_min      2.8543
_shelx_estimated_absorpt_T_max   0.978
_shelx_estimated_absorpt_T_min   0.962
_exptl_absorpt_coefficient_mu    0.081
_exptl_absorpt_correction_T_max  1.00000
_exptl_absorpt_correction_T_min  0.68515
_exptl_absorpt_correction_type   multi-scan
_exptl_absorpt_process_details   
;
CrysAlisPro, Agilent Technologies,
Version 1.171.35.11 (release 16-05-2011 CrysAlis171 .NET)
(compiled May 16 2011,17:55:39)
Empirical absorption correction using spherical harmonics,
 implemented in SCALE3 ABSPACK scaling algorithm.
;
_exptl_absorpt_special_details   ?
_exptl_crystal_colour            yellow
_exptl_crystal_colour_primary    yellow
_exptl_crystal_density_diffrn    1.328
_exptl_crystal_density_meas      ?
_exptl_crystal_density_method    ?
_exptl_crystal_description       block
_exptl_crystal_F_000             416
_exptl_crystal_size_max          0.48
_exptl_crystal_size_mid          0.36
_exptl_crystal_size_min          0.28
_exptl_transmission_factor_max   ?
_exptl_transmission_factor_min   ?
_diffrn_reflns_av_R_equivalents  0.0332
_diffrn_reflns_av_unetI/netI     0.0461
_diffrn_reflns_Laue_measured_fraction_full 0.997
_diffrn_reflns_Laue_measured_fraction_max 0.997
_diffrn_reflns_limit_h_max       7
_diffrn_reflns_limit_h_min       -8
_diffrn_reflns_limit_k_max       10
_diffrn_reflns_limit_k_min       -10
_diffrn_reflns_limit_l_max       20
_diffrn_reflns_limit_l_min       -16
_diffrn_reflns_number            6460
_diffrn_reflns_point_group_measured_fraction_full 0.997
_diffrn_reflns_point_group_measured_fraction_max 0.997
_diffrn_reflns_theta_full        25.242
_diffrn_reflns_theta_max         25.350
_diffrn_reflns_theta_min         2.860
_diffrn_ambient_temperature      293.15
_diffrn_detector_area_resol_mean 10.3592
_diffrn_measured_fraction_theta_full 0.997
_diffrn_measured_fraction_theta_max 0.997
_diffrn_measurement_details      
;
#__ type_ start__ end____ width___ exp.time_
  1 omega  -49.00  -22.00   1.0000   13.0000
omega____ theta____ kappa____ phi______ frames
    -       10.8433  138.0000 -141.0000 27

#__ type_ start__ end____ width___ exp.time_
  2 omega  -76.00   -5.00   1.0000   13.0000
omega____ theta____ kappa____ phi______ frames
    -      -12.5621  138.0000   37.0000 71

#__ type_ start__ end____ width___ exp.time_
  3 omega  -87.00   12.00   1.0000   13.0000
omega____ theta____ kappa____ phi______ frames
    -      -12.5621  -38.0000 -180.0000 99

#__ type_ start__ end____ width___ exp.time_
  4 omega  -36.00   61.00   1.0000   13.0000
omega____ theta____ kappa____ phi______ frames
    -      -12.5621   58.0000  -24.0000 97
;
_diffrn_measurement_device_type  'Xcalibur, Atlas, Gemini ultra'
_diffrn_measurement_method       '\w scans'
_diffrn_orient_matrix_UB_11      -0.0031588000
_diffrn_orient_matrix_UB_12      0.0153418000
_diffrn_orient_matrix_UB_13      0.0432176000
_diffrn_orient_matrix_UB_21      -0.0967616000
_diffrn_orient_matrix_UB_22      0.0169514000
_diffrn_orient_matrix_UB_23      -0.0052476000
_diffrn_orient_matrix_UB_31      -0.0233598000
_diffrn_orient_matrix_UB_32      -0.0810610000
_diffrn_orient_matrix_UB_33      -0.0008799000
_diffrn_radiation_monochromator  graphite
_diffrn_radiation_type           MoK\a
_diffrn_radiation_wavelength     0.71073
_diffrn_source                   'Enhance (Mo) X-ray Source'
_reflns_Friedel_coverage         0.000
_reflns_Friedel_fraction_full    .
_reflns_Friedel_fraction_max     .
_reflns_number_gt                2442
_reflns_number_total             3643
_reflns_odcompleteness_completeness 99.61
_reflns_odcompleteness_iscentric 1
_reflns_odcompleteness_theta     26.32
_reflns_special_details          
;
 Reflections were merged by SHELXL according to the crystal
 class for the calculation of statistics and refinement.
 
 _reflns_Friedel_fraction is defined as the number of unique
 Friedel pairs measured divided by the number that would be
 possible theoretically, ignoring centric projections and
 systematic absences.
;
_reflns_threshold_expression     'I > 2\s(I)'
_computing_cell_refinement       
;
CrysAlisPro, Agilent Technologies,
Version 1.171.35.11 (release 16-05-2011 CrysAlis171 .NET)
(compiled May 16 2011,17:55:39)
;
_computing_data_collection       
;
CrysAlisPro, Agilent Technologies,
Version 1.171.35.11 (release 16-05-2011 CrysAlis171 .NET)
(compiled May 16 2011,17:55:39)
;
_computing_data_reduction        
;
CrysAlisPro, Agilent Technologies,
Version 1.171.35.11 (release 16-05-2011 CrysAlis171 .NET)
(compiled May 16 2011,17:55:39)
;
_computing_molecular_graphics    'Olex2 (Dolomanov et al., 2009)'
_computing_publication_material  'Olex2 (Dolomanov et al., 2009)'
_computing_structure_refinement  'ShelXL (Sheldrick, 2015)'
_computing_structure_solution    'ShelXS (Sheldrick, 2008)'
_refine_diff_density_max         0.171
_refine_diff_density_min         -0.163
_refine_diff_density_rms         0.043
_refine_ls_extinction_coef       .
_refine_ls_extinction_method     none
_refine_ls_goodness_of_fit_ref   1.044
_refine_ls_hydrogen_treatment    constr
_refine_ls_matrix_type           full
_refine_ls_number_parameters     280
_refine_ls_number_reflns         3643
_refine_ls_number_restraints     0
_refine_ls_R_factor_all          0.0850
_refine_ls_R_factor_gt           0.0549
_refine_ls_restrained_S_all      1.044
_refine_ls_shift/su_max          0.000
_refine_ls_shift/su_mean         0.000
_refine_ls_structure_factor_coef Fsqd
_refine_ls_weighting_details     
'w=1/[\s^2^(Fo^2^)+(0.0767P)^2^+0.0527P] where P=(Fo^2^+2Fc^2^)/3'
_refine_ls_weighting_scheme      calc
_refine_ls_wR_factor_gt          0.1342
_refine_ls_wR_factor_ref         0.1659
_refine_special_details          ?
_olex2_refinement_description    
;
1. Fixed Uiso
 At 1.2 times of:
  All C(H) groups
2.a Aromatic/amide H refined with riding coordinates:
 C1(H1), C2(H2), C3(H3), C10(H10), C11(H11), C12(H12), C15(H15), C16(H16),
 C18(H18), C19(H19), C20(H20), C21(H21), C22(H22), C24(H24), C25(H25), C26(H26),
  C27(H27), C28(H28)
;
_atom_sites_solution_hydrogens   geom
_atom_sites_solution_primary     direct
_atom_sites_solution_secondary   ?
loop_
_atom_site_label
_atom_site_type_symbol
_atom_site_fract_x
_atom_site_fract_y
_atom_site_fract_z
_atom_site_U_iso_or_equiv
_atom_site_adp_type
_atom_site_occupancy
_atom_site_site_symmetry_order
_atom_site_calc_flag
_atom_site_refinement_flags_posn
_atom_site_refinement_flags_adp
_atom_site_refinement_flags_occupancy
_atom_site_disorder_assembly
_atom_site_disorder_group
O1 O 0.3123(2) 1.01307(15) -0.06714(8) 0.0564(4) Uani 1 1 d . . . . .
N1 N 0.2662(3) 0.47733(19) -0.02585(11) 0.0526(5) Uani 1 1 d . . . . .
N2 N 0.0351(2) 1.12723(17) 0.29531(9) 0.0461(4) Uani 1 1 d . . . . .
C1 C 0.3094(3) 0.4266(3) -0.10159(14) 0.0608(6) Uani 1 1 d . . . . .
H1 H 0.313976 0.317571 -0.119427 0.073 Uiso 1 1 calc R . . . .
C2 C 0.3482(3) 0.5249(3) -0.15589(14) 0.0625(6) Uani 1 1 d . . . . .
H2 H 0.379195 0.482684 -0.208379 0.075 Uiso 1 1 calc R . . . .
C3 C 0.3403(3) 0.6861(3) -0.13099(13) 0.0544(6) Uani 1 1 d . . . . .
H3 H 0.366869 0.755186 -0.166156 0.065 Uiso 1 1 calc R . . . .
C4 C 0.2918(3) 0.7444(2) -0.05197(11) 0.0417(5) Uani 1 1 d . . . . .
C5 C 0.2566(3) 0.6358(2) -0.00135(11) 0.0402(5) Uani 1 1 d . . . . .
C6 C 0.2074(3) 0.6909(2) 0.08247(11) 0.0395(5) Uani 1 1 d . . . . .
C7 C 0.1823(2) 0.8551(2) 0.11048(11) 0.0347(4) Uani 1 1 d . . . . .
C8 C 0.2157(2) 0.9681(2) 0.05955(11) 0.0357(4) Uani 1 1 d . . . . .
C9 C 0.2763(3) 0.9172(2) -0.02316(12) 0.0418(5) Uani 1 1 d . . . . .
C10 C 0.1877(3) 0.5859(2) 0.13483(13) 0.0507(5) Uani 1 1 d . . . . .
H10 H 0.204076 0.478255 0.116494 0.061 Uiso 1 1 calc R . . . .
C11 C 0.1438(3) 0.6374(2) 0.21497(13) 0.0519(6) Uani 1 1 d . . . . .
H11 H 0.134199 0.564173 0.249819 0.062 Uiso 1 1 calc R . . . .
C12 C 0.1148(3) 0.7927(2) 0.24275(12) 0.0432(5) Uani 1 1 d . . . . .
H12 H 0.085517 0.825098 0.296493 0.052 Uiso 1 1 calc R . . . .
C13 C 0.1285(2) 0.9068(2) 0.19091(11) 0.0362(4) Uani 1 1 d . . . . .
C14 C 0.0978(3) 1.0713(2) 0.21705(11) 0.0391(5) Uani 1 1 d . . . . .
C15 C 0.1312(3) 1.1769(2) 0.16580(11) 0.0447(5) Uani 1 1 d . . . . .
H15 H 0.112880 1.284508 0.183326 0.054 Uiso 1 1 calc R . . . .
C16 C 0.1918(3) 1.1261(2) 0.08845(12) 0.0435(5) Uani 1 1 d . . . . .
H16 H 0.216574 1.200462 0.055831 0.052 Uiso 1 1 calc R . . . .
C17 C -0.1234(3) 1.0555(2) 0.32142(11) 0.0445(5) Uani 1 1 d . . . . .
C18 C -0.2632(3) 0.9797(2) 0.26454(12) 0.0485(5) Uani 1 1 d . . . . .
H18 H -0.258064 0.981768 0.208985 0.058 Uiso 1 1 calc R . . . .
C19 C -0.4097(3) 0.9013(3) 0.29043(15) 0.0629(6) Uani 1 1 d . . . . .
H19 H -0.501859 0.848633 0.252038 0.076 Uiso 1 1 calc R . . . .
C20 C -0.4207(4) 0.9004(3) 0.37234(17) 0.0742(8) Uani 1 1 d . . . . .
H20 H -0.519418 0.846601 0.389352 0.089 Uiso 1 1 calc R . . . .
C21 C -0.2857(4) 0.9793(3) 0.42923(15) 0.0713(7) Uani 1 1 d . . . . .
H21 H -0.294881 0.980961 0.484873 0.086 Uiso 1 1 calc R . . . .
C22 C -0.1364(3) 1.0560(2) 0.40415(13) 0.0578(6) Uani 1 1 d . . . . .
H22 H -0.044461 1.108008 0.442846 0.069 Uiso 1 1 calc R . . . .
C23 C 0.1024(3) 1.2780(2) 0.33936(12) 0.0498(6) Uani 1 1 d . . . . .
C24 C 0.2928(4) 1.3070(3) 0.35595(14) 0.0667(7) Uani 1 1 d . . . . .
H24 H 0.376932 1.228921 0.338117 0.080 Uiso 1 1 calc R . . . .
C25 C 0.3582(5) 1.4534(4) 0.39944(16) 0.0879(9) Uani 1 1 d . . . . .
H25 H 0.486723 1.473641 0.410261 0.106 Uiso 1 1 calc R . . . .
C26 C 0.2356(6) 1.5677(3) 0.42644(16) 0.0962(12) Uani 1 1 d . . . . .
H26 H 0.280576 1.664856 0.456369 0.115 Uiso 1 1 calc R . . . .
C27 C 0.0476(5) 1.5399(3) 0.40969(16) 0.0845(10) Uani 1 1 d . . . . .
H27 H -0.035881 1.618320 0.427844 0.101 Uiso 1 1 calc R . . . .
C28 C -0.0196(4) 1.3953(2) 0.36569(14) 0.0652(7) Uani 1 1 d . . . . .
H28 H -0.148243 1.377122 0.353827 0.078 Uiso 1 1 calc R . . . .

loop_
_atom_site_aniso_label
_atom_site_aniso_U_11
_atom_site_aniso_U_22
_atom_site_aniso_U_33
_atom_site_aniso_U_23
_atom_site_aniso_U_13
_atom_site_aniso_U_12
O1 0.0743(10) 0.0522(9) 0.0466(9) 0.0151(7) 0.0143(7) 0.0023(7)
N1 0.0562(11) 0.0389(9) 0.0590(11) -0.0014(8) 0.0048(9) 0.0053(8)
N2 0.0568(11) 0.0376(8) 0.0430(9) 0.0006(7) 0.0143(8) -0.0070(8)
C1 0.0643(15) 0.0484(12) 0.0640(15) -0.0063(11) 0.0063(12) 0.0099(11)
C2 0.0669(15) 0.0644(14) 0.0515(14) -0.0056(11) 0.0095(11) 0.0196(12)
C3 0.0566(13) 0.0592(13) 0.0471(12) 0.0071(10) 0.0065(10) 0.0138(11)
C4 0.0361(10) 0.0457(11) 0.0417(11) 0.0037(9) 0.0031(8) 0.0063(9)
C5 0.0353(10) 0.0365(10) 0.0468(12) 0.0032(8) 0.0007(8) 0.0046(8)
C6 0.0368(10) 0.0337(10) 0.0481(12) 0.0077(8) 0.0025(8) 0.0014(8)
C7 0.0287(9) 0.0345(9) 0.0406(10) 0.0071(8) 0.0000(8) -0.0007(8)
C8 0.0334(10) 0.0339(9) 0.0399(11) 0.0078(8) 0.0019(8) 0.0007(8)
C9 0.0367(11) 0.0436(11) 0.0458(11) 0.0114(9) 0.0009(8) 0.0019(8)
C10 0.0625(13) 0.0319(10) 0.0590(13) 0.0102(9) 0.0092(10) 0.0033(9)
C11 0.0655(14) 0.0382(11) 0.0567(13) 0.0183(9) 0.0104(11) 0.0026(10)
C12 0.0468(12) 0.0410(10) 0.0433(11) 0.0110(8) 0.0060(9) -0.0024(9)
C13 0.0336(10) 0.0345(10) 0.0398(11) 0.0061(8) 0.0016(8) -0.0024(8)
C14 0.0414(11) 0.0341(10) 0.0416(11) 0.0050(8) 0.0055(8) -0.0041(8)
C15 0.0552(12) 0.0302(9) 0.0491(12) 0.0049(8) 0.0115(9) -0.0020(9)
C16 0.0500(12) 0.0367(10) 0.0463(11) 0.0126(8) 0.0082(9) -0.0023(9)
C17 0.0524(12) 0.0390(10) 0.0436(12) 0.0064(8) 0.0138(9) 0.0005(9)
C18 0.0497(12) 0.0479(11) 0.0479(12) 0.0072(9) 0.0065(10) 0.0047(10)
C19 0.0452(13) 0.0646(14) 0.0775(17) 0.0056(12) 0.0119(12) -0.0043(11)
C20 0.0631(16) 0.0717(16) 0.093(2) 0.0163(14) 0.0315(15) -0.0114(14)
C21 0.0856(19) 0.0734(16) 0.0613(16) 0.0171(12) 0.0326(14) -0.0036(15)
C22 0.0681(15) 0.0583(13) 0.0468(13) 0.0053(10) 0.0125(11) -0.0067(12)
C23 0.0690(15) 0.0399(11) 0.0399(11) 0.0027(8) 0.0118(10) -0.0123(11)
C24 0.0744(17) 0.0607(14) 0.0614(15) 0.0050(11) -0.0001(12) -0.0154(13)
C25 0.105(2) 0.0863(19) 0.0646(17) 0.0016(15) -0.0063(15) -0.0438(19)
C26 0.169(4) 0.0591(17) 0.0559(16) -0.0077(12) 0.0255(18) -0.048(2)
C27 0.144(3) 0.0433(13) 0.0702(17) 0.0016(12) 0.0506(18) -0.0061(17)
C28 0.0912(18) 0.0464(12) 0.0599(14) 0.0034(10) 0.0302(13) -0.0023(12)

_geom_special_details            
;
 All esds (except the esd in the dihedral angle between two l.s. planes)
 are estimated using the full covariance matrix.  The cell esds are taken
 into account individually in the estimation of esds in distances, angles
 and torsion angles; correlations between esds in cell parameters are only
 used when they are defined by crystal symmetry.  An approximate (isotropic)
 treatment of cell esds is used for estimating esds involving l.s. planes.
;
loop_
_geom_bond_atom_site_label_1
_geom_bond_atom_site_label_2
_geom_bond_distance
_geom_bond_site_symmetry_2
_geom_bond_publ_flag
O1 C9 1.229(2) . ?
N1 C1 1.321(3) . ?
N1 C5 1.350(2) . ?
N2 C14 1.417(2) . ?
N2 C17 1.420(2) . ?
N2 C23 1.425(2) . ?
C1 H1 0.9300 . ?
C1 C2 1.379(3) . ?
C2 H2 0.9300 . ?
C2 C3 1.372(3) . ?
C3 H3 0.9300 . ?
C3 C4 1.395(3) . ?
C4 C5 1.393(3) . ?
C4 C9 1.480(3) . ?
C5 C6 1.464(3) . ?
C6 C7 1.419(2) . ?
C6 C10 1.369(3) . ?
C7 C8 1.423(2) . ?
C7 C13 1.420(2) . ?
C8 C9 1.471(3) . ?
C8 C16 1.371(3) . ?
C10 H10 0.9300 . ?
C10 C11 1.391(3) . ?
C11 H11 0.9300 . ?
C11 C12 1.353(3) . ?
C12 H12 0.9300 . ?
C12 C13 1.418(2) . ?
C13 C14 1.424(2) . ?
C14 C15 1.377(2) . ?
C15 H15 0.9300 . ?
C15 C16 1.390(3) . ?
C16 H16 0.9300 . ?
C17 C18 1.386(3) . ?
C17 C22 1.385(3) . ?
C18 H18 0.9300 . ?
C18 C19 1.379(3) . ?
C19 H19 0.9300 . ?
C19 C20 1.371(3) . ?
C20 H20 0.9300 . ?
C20 C21 1.374(3) . ?
C21 H21 0.9300 . ?
C21 C22 1.380(3) . ?
C22 H22 0.9300 . ?
C23 C24 1.377(3) . ?
C23 C28 1.374(3) . ?
C24 H24 0.9300 . ?
C24 C25 1.387(3) . ?
C25 H25 0.9300 . ?
C25 C26 1.363(5) . ?
C26 H26 0.9300 . ?
C26 C27 1.359(4) . ?
C27 H27 0.9300 . ?
C27 C28 1.382(3) . ?
C28 H28 0.9300 . ?

loop_
_geom_angle_atom_site_label_1
_geom_angle_atom_site_label_2
_geom_angle_atom_site_label_3
_geom_angle
_geom_angle_site_symmetry_1
_geom_angle_site_symmetry_3
_geom_angle_publ_flag
C1 N1 C5 117.20(18) . . ?
C14 N2 C17 120.78(14) . . ?
C14 N2 C23 118.89(13) . . ?
C17 N2 C23 118.65(15) . . ?
N1 C1 H1 117.9 . . ?
N1 C1 C2 124.3(2) . . ?
C2 C1 H1 117.9 . . ?
C1 C2 H2 120.6 . . ?
C3 C2 C1 118.7(2) . . ?
C3 C2 H2 120.6 . . ?
C2 C3 H3 120.6 . . ?
C2 C3 C4 118.8(2) . . ?
C4 C3 H3 120.6 . . ?
C3 C4 C9 120.77(18) . . ?
C5 C4 C3 118.23(18) . . ?
C5 C4 C9 121.00(17) . . ?
N1 C5 C4 122.75(18) . . ?
N1 C5 C6 116.84(17) . . ?
C4 C5 C6 120.41(16) . . ?
C7 C6 C5 119.87(16) . . ?
C10 C6 C5 120.75(17) . . ?
C10 C6 C7 119.37(18) . . ?
C6 C7 C8 120.55(17) . . ?
C6 C7 C13 119.45(16) . . ?
C13 C7 C8 119.97(16) . . ?
C7 C8 C9 120.77(16) . . ?
C16 C8 C7 119.30(17) . . ?
C16 C8 C9 119.93(16) . . ?
O1 C9 C4 120.86(18) . . ?
O1 C9 C8 121.92(17) . . ?
C8 C9 C4 117.21(16) . . ?
C6 C10 H10 119.4 . . ?
C6 C10 C11 121.19(18) . . ?
C11 C10 H10 119.4 . . ?
C10 C11 H11 119.6 . . ?
C12 C11 C10 120.73(18) . . ?
C12 C11 H11 119.6 . . ?
C11 C12 H12 119.6 . . ?
C11 C12 C13 120.79(18) . . ?
C13 C12 H12 119.6 . . ?
C7 C13 C14 118.72(16) . . ?
C12 C13 C7 118.34(16) . . ?
C12 C13 C14 122.90(17) . . ?
N2 C14 C13 120.65(15) . . ?
C15 C14 N2 119.94(16) . . ?
C15 C14 C13 119.41(16) . . ?
C14 C15 H15 119.3 . . ?
C14 C15 C16 121.46(17) . . ?
C16 C15 H15 119.3 . . ?
C8 C16 C15 121.01(16) . . ?
C8 C16 H16 119.5 . . ?
C15 C16 H16 119.5 . . ?
C18 C17 N2 120.58(17) . . ?
C22 C17 N2 120.06(18) . . ?
C22 C17 C18 119.33(17) . . ?
C17 C18 H18 120.0 . . ?
C19 C18 C17 119.93(19) . . ?
C19 C18 H18 120.0 . . ?
C18 C19 H19 119.7 . . ?
C20 C19 C18 120.5(2) . . ?
C20 C19 H19 119.7 . . ?
C19 C20 H20 120.1 . . ?
C19 C20 C21 119.9(2) . . ?
C21 C20 H20 120.1 . . ?
C20 C21 H21 119.9 . . ?
C20 C21 C22 120.3(2) . . ?
C22 C21 H21 119.9 . . ?
C17 C22 H22 120.0 . . ?
C21 C22 C17 120.1(2) . . ?
C21 C22 H22 120.0 . . ?
C24 C23 N2 119.6(2) . . ?
C28 C23 N2 121.1(2) . . ?
C28 C23 C24 119.36(19) . . ?
C23 C24 H24 120.2 . . ?
C23 C24 C25 119.5(3) . . ?
C25 C24 H24 120.2 . . ?
C24 C25 H25 119.7 . . ?
C26 C25 C24 120.5(3) . . ?
C26 C25 H25 119.7 . . ?
C25 C26 H26 120.0 . . ?
C27 C26 C25 120.1(2) . . ?
C27 C26 H26 120.0 . . ?
C26 C27 H27 120.0 . . ?
C26 C27 C28 120.0(3) . . ?
C28 C27 H27 120.0 . . ?
C23 C28 C27 120.5(3) . . ?
C23 C28 H28 119.8 . . ?
C27 C28 H28 119.8 . . ?

_shelx_res_file                  
;
TITL 170310_JN_zqg_2 in P-1 #2
    170310_jn_zqg_2.res
    created by SHELXL-2016/6 at 15:23:54 on 10-Mar-2017
REM reset to P-1 #2
CELL 0.71073 7.15161 8.55548 16.61117 100.052 95.0164 90.4981
ZERR 2 0.00044 0.00052 0.00095 0.0049 0.0049 0.005
LATT 1
SFAC C H N O
UNIT 56 36 4 2

L.S. 4
PLAN  20
SIZE 0.48 0.36 0.28
TEMP 20
BOND $h
htab
fmap 2
acta
SHEL 999 0.83
REM <olex2.extras>
REM <HklSrc "%.\\170310_JN_zqg_2.hkl">
[truncated: 256,388 more chars]
